# Supplementary material for: Evaluating keyphrase extraction algorithms for finding similar news articles using lexical similarity calculation and semantic relatedness measurement by word embedding
Source: PeerJ Comput Sci. 2022 Jul 7;8:e1024. doi: 10.7717/peerj-cs.1024 (PMC9299267; doi:10.7717/peerj-cs.1024)
Supplement: Supplemental Information 1 — The dataset contains news articles collected by Google news aggregator. [file peerj-cs-08-1024-s001.zip]

Archive with 71 entries (65 files):
- Supplimentary Files/
- Supplimentary Files/.DS_Store
- __MACOSX/Supplimentary Files/._.DS_Store
- Supplimentary Files/Dataset/
- Supplimentary Files/Output/
- Supplimentary Files/code/
- Supplimentary Files/readme.txt
- __MACOSX/Supplimentary Files/._readme.txt
- Supplimentary Files/Dataset/.DS_Store
- __MACOSX/Supplimentary Files/Dataset/._.DS_Store
- Supplimentary Files/Dataset/root/
- Supplimentary Files/Dataset/news_articles.csv
- __MACOSX/Supplimentary Files/Dataset/._news_articles.csv
- Supplimentary Files/Dataset/Data/
- Supplimentary Files/Output/.DS_Store
- __MACOSX/Supplimentary Files/Output/._.DS_Store
- Supplimentary Files/Output/KP-Miner_Cosine.png
- __MACOSX/Supplimentary Files/Output/._KP-Miner_Cosine.png
- Supplimentary Files/Output/Relevancy Score.docx
- __MACOSX/Supplimentary Files/Output/._Relevancy Score.docx
- Supplimentary Files/Output/KP-Miner.docx
- __MACOSX/Supplimentary Files/Output/._KP-Miner.docx
- Supplimentary Files/code/.DS_Store
- __MACOSX/Supplimentary Files/code/._.DS_Store
- Supplimentary Files/code/NDCG.py
- Supplimentary Files/code/ArticleRecommenadtion.py
- Supplimentary Files/code/wordCloud.py
- Supplimentary Files/code/ORP(Cosine and Jaccard Similarity calculation with TeKET).py
- __MACOSX/Supplimentary Files/code/._ORP(Cosine and Jaccard Similarity calculation with TeKET).py
- Supplimentary Files/Dataset/root/It's not just Delta -- other coronavirus variants worry scientists, also.txt
- __MACOSX/Supplimentary Files/Dataset/root/._It's not just Delta -- other coronavirus variants worry scientists, also.txt
- Supplimentary Files/Dataset/Data/Fauci Warns Dangerous Delta Variant Is The Greatest Threat To U.S. COVID Efforts.txt
- __MACOSX/Supplimentary Files/Dataset/Data/._Fauci Warns Dangerous Delta Variant Is The Greatest Threat To U.S. COVID Efforts.txt
- Supplimentary Files/Dataset/Data/Deleted coronavirus genome sequences trigger scientific intrigue.txt
- __MACOSX/Supplimentary Files/Dataset/Data/._Deleted coronavirus genome sequences trigger scientific intrigue.txt
- Supplimentary Files/Dataset/Data/Beyond coronavirus the virus discoveries transforming biology.txt
- __MACOSX/Supplimentary Files/Dataset/Data/._Beyond coronavirus the virus discoveries transforming biology.txt
- Supplimentary Files/Dataset/Data/Fact check What do we know about the coronavirus delta variant?.txt
- __MACOSX/Supplimentary Files/Dataset/Data/._Fact check What do we know about the coronavirus delta variant?.txt
- Supplimentary Files/Dataset/Data/Nearly all COVID deaths in US are now among unvaccinated.txt
- __MACOSX/Supplimentary Files/Dataset/Data/._Nearly all COVID deaths in US are now among unvaccinated.txt
- Supplimentary Files/Dataset/Data/Here's what we know about the Delta variant of coronavirus.txt
- __MACOSX/Supplimentary Files/Dataset/Data/._Here's what we know about the Delta variant of coronavirus.txt
- Supplimentary Files/Dataset/Data/COVID variant forces new Bangladesh lockdown, US sends vaccine.txt
- __MACOSX/Supplimentary Files/Dataset/Data/._COVID variant forces new Bangladesh lockdown, US sends vaccine.txt
- Supplimentary Files/Dataset/Data/Swine acute diarrhea syndrome coronavirus replication in primary human cells reveals potential susceptibility to infection.txt
- __MACOSX/Supplimentary Files/Dataset/Data/._Swine acute diarrhea syndrome coronavirus replication in primary human cells reveals potential susceptibility to infection.txt
- Supplimentary Files/Dataset/Data/Coronavirus (COVID-19) EU Settlement Scheme guidance for applicants.txt
- __MACOSX/Supplimentary Files/Dataset/Data/._Coronavirus (COVID-19) EU Settlement Scheme guidance for applicants.txt
- Supplimentary Files/Dataset/Data/Coronavirus new variant ΓÇô genomics researcher answers key questions.txt
- __MACOSX/Supplimentary Files/Dataset/Data/._Coronavirus new variant ΓÇô genomics researcher answers key questions.txt
- Supplimentary Files/Dataset/Data/The Facts ΓÇô and Gaps ΓÇô on the Origin of the Coronavirus.txt
- __MACOSX/Supplimentary Files/Dataset/Data/._The Facts ΓÇô and Gaps ΓÇô on the Origin of the Coronavirus.txt
- Supplimentary Files/Dataset/Data/Why No One Is Sure If Delta Is Deadlier.txt
- __MACOSX/Supplimentary Files/Dataset/Data/._Why No One Is Sure If Delta Is Deadlier.txt
- Supplimentary Files/Dataset/Data/Will vaccines protect us against the Delta variant?.txt
- __MACOSX/Supplimentary Files/Dataset/Data/._Will vaccines protect us against the Delta variant?.txt
- Supplimentary Files/Dataset/Data/Delta Plus What we know about the coronavirus variant.txt
- __MACOSX/Supplimentary Files/Dataset/Data/._Delta Plus What we know about the coronavirus variant.txt
- Supplimentary Files/Dataset/Data/Delta Covid variant may be edging race against vaccines.txt
- __MACOSX/Supplimentary Files/Dataset/Data/._Delta Covid variant may be edging race against vaccines.txt
- Supplimentary Files/Dataset/Data/Delta coronavirus variant scientists brace for impact.txt
- __MACOSX/Supplimentary Files/Dataset/Data/._Delta coronavirus variant scientists brace for impact.txt
- Supplimentary Files/Dataset/Data/The lasting misery of coronavirus long-haulers.txt
- __MACOSX/Supplimentary Files/Dataset/Data/._The lasting misery of coronavirus long-haulers.txt
- Supplimentary Files/Dataset/Data/Coronavirus lambda variant spreads across Latin America.txt
- __MACOSX/Supplimentary Files/Dataset/Data/._Coronavirus lambda variant spreads across Latin America.txt
- Supplimentary Files/Dataset/Data/These sniffer dogs are learning to smell the coronavirus.txt
- __MACOSX/Supplimentary Files/Dataset/Data/._These sniffer dogs are learning to smell the coronavirus.txt
- Supplimentary Files/Dataset/Data/Explainer What is the Delta variant of coronavirus with K417N mutation?.txt
- __MACOSX/Supplimentary Files/Dataset/Data/._Explainer What is the Delta variant of coronavirus with K417N mutation?.txt
