# Supplementary material for: Evaluating keyphrase extraction algorithms for finding similar news articles using lexical similarity calculation and semantic relatedness measurement by word embedding
Source: PeerJ Comput Sci. 2022 Jul 7;8:e1024. doi: 10.7717/peerj-cs.1024 (PMC9299267; doi:10.7717/peerj-cs.1024)
Supplement: Supplemental Information 1 — The dataset contains news articles collected by Google news aggregator. [file peerj-cs-08-1024-s001.zip › Supplimentary Files/readme.txt]

Data Description:
1. The news_articles.csv file in the Dataset folder contains news related to coronavirus.
2. The first column denotes the source or media name that publishes the news.
3. The second column denotes the news title and the third column denotes the news text.
4. The Data folder contains some news text selected from the news_articles.csv file. 
5. the root folder contains a particular given article for which we want to find the similar news from the Data folder.
6. You can also select some other news from the news_articles.csv to run the experiment. For this you just need to read the CSV file.

Data Output: 
1. Sample output data is provided for the KP-Miner with Cosine-Word2Vec. Please see output folder.

Code Description:
1. The ArticleRecommendation.py contains the similarity calculation functions and 5 keyphrase extraction algorithms. Carefully uncomment and comment the proper algorithms and similarity techniques.
   Currently, if you run the file the outoput will show the result for KP-Miner with Cosine-Word2Vec.
2. The wordCloud.py file is used to generate the wordcloud. You have to put the keyphrases as text along with their weights.
3. The NDCG.py is used to calculate the NDCG score. You have to put true relevance score and relevance score.
4. Please see the comments of the code to get details about the functionality.

Run instructions (Current mode are for the KP-Miner with Cosine-Word2Vec. Please change as per your need.)
Step 1: install pke package before running the program.
step 2: Run ArticleRecommendation.py
step 3: Run NDCG.py (See Relevancy Score.docx in the output folder. Make a list for every output using different algorithm.) 
