# Supplementary material for: Evaluating keyphrase extraction algorithms for finding similar news articles using lexical similarity calculation and semantic relatedness measurement by word embedding
Source: PeerJ Comput Sci. 2022 Jul 7;8:e1024. doi: 10.7717/peerj-cs.1024 (PMC9299267; doi:10.7717/peerj-cs.1024)
Supplement: Supplemental Information 1 — The dataset contains news articles collected by Google news aggregator. [file peerj-cs-08-1024-s001.zip › Supplimentary Files/Dataset/news_articles.csv]

	media	title	text	summary
0	Smithsonian Magazine	Over 20,000 Years Ago, a Coronavirus Epidemic Left Marks in Human DNA	A crown of spike-shaped proteins make coronaviruses recognizable when viewed under a microscope. But modern genetic analysis offers another way to find evidence of coronaviruses: detecting the marks the virus leaves behind in the populations it infects. In a study published on June 24 in the journal Current Biology, researchers analyzed the DNA of thousands of people from around the world from 26…
1	Bloomberg.com	Are you a robot?	Why did this happen? Please make sure your browser supports JavaScript and cookies and that you are not blocking them from loading. For more information you can review our Terms of Service and Cookie Policy.
2	Nature	Beyond coronavirus: the virus discoveries transforming biology	Mya Breitbart has hunted novel viruses in African termite mounds, Antarctic seals and water from the Red Sea. But to hit pay dirt, she has only to step into her back garden in Florida. Hanging around her swimming pool are spiny-backed orbweavers (Gasteracantha cancriformis) — striking spiders with bulbous white bodies, black speckles and six scarlet spikes that make them look like a piece of medi…
3	Al Jazeera	COVID variant forces new Bangladesh lockdown, US sends vaccine	Rising infections and crowded hospitals are being seen across Bangladesh, where a stringent lockdown starts on Thursday. In a state-run hospital near Bangladesh’s border with India, Shahinul Islam prays his father does not become one of the facility’s more than 300 patients who have died this month from the coronavirus. Hundreds like his father are struggling to breathe in the COVID-19 treatment …
4	CNN	Here's what we know about the Delta variant of coronavirus	(CNN) The Delta variant of the coronavirus is worrying officials around the world. Four major Australian cities went into a four-day "circuit-breaker" lockdown this week to try and stop it from spreading. Australia's Prime Minister, Scott Morrison, announced looser vaccination policies to try to get more people immunized before the variant could spread. Ireland delayed plans to resume indoor serv…
5	DW	Fact check: What do we know about the coronavirus delta variant?	What exactly is the delta variant? The earliest documented COVID-19 case caused by the delta variant (B.1.617.2) was found in the Indian state of Maharashtra back in October 2020, and the variant has since spread widely throughout India and across the world. The World Health Organization (WHO) labeled it a "variant of concern" (VOC) on May 11. So far, the WHO has identified four VOC: alpha (B.1.1…
6	The Guardian	UK records 26,068 cases, most since January – as it happened	In case you missed it, Vladimir Putin has for the first time said that he was inoculated with Russia’s own Sputnik V vaccine as he gave a careful endorsement of the country’s floundering campaign while distancing himself from tough new measures designed to pressure more Russians into taking the jabs. Putin has cut a mercurial figure during the pandemic, intrepidly donning a medical suit to visit …
7	Nature	Alien view of Earth and deleted coronavirus sequences	Aliens would glimpse Earth from these 2,000 stars Astronomers have pinpointed 2,034 stars from which, in the not-too-distant past or future, Earth could be detected transiting the face of the Sun. If there are aliens on planets around those stars with at least a similar level of technological advancement to ours, then they would theoretically be able to spot us (L. Kaltenegger and J. K. Faherty N…
8	Financial Times	Subscribe to read	Make informed decisions with the FT Keep abreast of significant corporate, financial and political developments around the world. Stay informed and spot emerging risks and opportunities with independent global reporting, expert commentary and analysis you can trust.
9	Financial Times	Subscribe to read	Make informed decisions with the FT Keep abreast of significant corporate, financial and political developments around the world. Stay informed and spot emerging risks and opportunities with independent global reporting, expert commentary and analysis you can trust.
10	Al Jazeera	As infections rise, Cuban doctors fan out to encourage COVID jabs	Havana, Cuba – There is a health clinic on every corner in Havana, each with a family doctor and nurse. Over the last weeks, these health workers have been out visiting their patients in the Cuban capital, from the solares – warren-like buildings where whole families live in single rooms – to smarter apartments in crumbling art deco buildings where memories of wealth still show in grand windows l…
11	CNN	Delta Plus: What we know about the coronavirus variant	(CNN) A new and slightly changed version of the Delta coronavirus variant is spreading in a number of countries including the United Kingdom, United States and India, health officials say. This strain, which has generated a significant amount of global media attention, is called B.1.617.2.1 or AY.1 -- Delta Plus for short, and is a version of the Delta variant first detected in India in February.…
12	Al Jazeera	As infections rise, Cuban doctors fan out to encourage COVID jabs	Havana, Cuba – There is a health clinic on every corner in Havana, each with a family doctor and nurse. Over the last weeks, these health workers have been out visiting their patients in the Cuban capital, from the solares – warren-like buildings where whole families live in single rooms – to smarter apartments in crumbling art deco buildings where memories of wealth still show in grand windows l…
13	CNN	Delta Plus: What we know about the coronavirus variant	(CNN) A new and slightly changed version of the Delta coronavirus variant is spreading in a number of countries including the United Kingdom, United States and India, health officials say. This strain, which has generated a significant amount of global media attention, is called B.1.617.2.1 or AY.1 -- Delta Plus for short, and is a version of the Delta variant first detected in India in February.…
14	Al Jazeera	South Africa’s third COVID wave could be the worst yet	Accounting for almost 40 percent of all coronavirus deaths in Africa, the country is struggling to cope with growing coronavirus cases driven by the Delta variant. Cape Town, South Africa – From his 10-bed private clinic in western Johannesburg, Bayanda Gumende is more used to treating renal diseases than COVID-19. But with the city’s hospitals full, patients lingering in casualty wards for days …
15	The Washington Post	Nude sunbathers fined in Australia for violating coronavirus lockdown after a deer scared them into a forest	“But, again, they both received a $1,000 fine. Now it’s only a small percentage of the New South Wales people that are not following the health guidelines, but I can assure you, if you breach the health orders or the guidelines, you will be punished,” he added, according to the Guardian.
16	The Atlantic	Why No One Is Sure If Delta Is Deadlier	The coronavirus is on a serious self-improvement kick. Since infiltrating the human population, SARS-CoV-2 has splintered into hundreds of lineages, with some seeding new, fast-spreading variants. A more infectious version first overtook the OG coronavirus last spring, before giving way to the ultra-transmissible Alpha (B.1.1.7) variant. Now Delta (B.1.617.2), potentially the most contagious cont…
17	Reuters	UK coronavirus vaccines have weakened link between infections and death, says scientist	LONDON, June 27 (Reuters) - Britain's mass COVID-19 vaccination campaign has weakened the link between infections and deaths but it has not yet been completely broken, the head of a scientific advisory body to the government said on Sunday. Prime Minister Boris Johnson is hoping to lift most remaining coronavirus restrictions on July 19 after being forced to postpone any further easing this month…
18	The Guardian	UK defence secretary and military chiefs self-isolate after Covid contact	The defence secretary and six of the UK’s most senior military commanders have been forced to self-isolate after Gen Sir Nick Carter, the head of the armed forces, tested positive for coronavirus. The Ministry of Defence confirmed in a statement to the Guardian that Carter, chief of the defence staff, had tested positive for Covid-19. The MoD also said on Sunday night that colleagues who were in …
19	Financial Times	Subscribe to read	Make informed decisions with the FT Keep abreast of significant corporate, financial and political developments around the world. Stay informed and spot emerging risks and opportunities with independent global reporting, expert commentary and analysis you can trust.
20	The Guardian	Delta Covid variant may be edging race against vaccines	The transmission advantage of the Delta variant that is spreading at pace globally is a sign that the race between vaccination and the virus could tip in favour of the latter unless countries ramp up their immunisation campaigns and practise caution, scientists say. The variant, first detected in India, has been identified in at least 92 countries and is considered the “fittest” variant yet of th…
21	The Guardian	Will vaccines protect us against the Delta variant?	What is the Delta variant? The Delta variant, also known as lineage B.1.617.2, is a version of Sars-CoV-2, the virus that causes Covid-19. It was first detected in India late last year and contains mutations in the gene that codes for the spike protein which the virus uses to enter cells in the body. According to Public Health England (PHE), this has provided the Delta variant with a transmissibi…
22	BBC	Covid-19: A coronavirus-linked threat to children in India	The inflammatory condition remains rare, and if treated in time, mortality appears to be low: only one of the 23 patients in four Mumbai hospitals who were afflicted with the condition and examined as a part of a study, died. The Royal College of Paediatrics and Child Health in UK - where the condition is called Paediatric Multisystem Inflammatory Syndrome or PIMS - has said mortality numbers are…
23	ScienceAlert	A Coronavirus Epidemic Hit Humanity 20,000 Years Ago, DNA Study Reveals	A coronavirus may have swept across East Asia more than 20,000 years ago, leaving traces in the DNA of people in modern China, Japan and Vietnam. Our research, published in Current Biology, found evidence of genetic adaptation to the coronavirus family of viruses in 42 genes in modern populations in these regions. The COVID-19 pandemic, caused by the coronavirus SARS-CoV-2, is so far responsible …
24	The New York Times	Opinion | Where Did the Coronavirus Come From? What We Already Know Is Troubling.	There were curious characteristics about the H1N1 influenza pandemic of 1977-78, which emerged from northeastern Asia and killed an estimated 700,000 people around the world. For one, it almost exclusively affected people in their mid-20s or younger. Scientists discovered another oddity that could explain the first: It was virtually identical to a strain that circulated in the 1950s. People born …
25	BBC	Coronavirus: Israel reimposes masks amid new virus fears	Following the outbreak of the pandemic in late-2019, Israel became one of the worst affected countries in the world, registering about 60,000 infections per week at its peak in January. It imposed three lockdowns and ultimately saw a dramatic decline in cases as its vaccination programme was rolled out.
26	FactCheck.org	The Facts – and Gaps – on the Origin of the Coronavirus	In support of them, many people question why no intermediate animal has been identified yet and point to the proximity of a top coronavirus lab at the Wuhan Institute of Virology, which is located about a half hour drive from the Huanan Seafood Market that was linked to many of the first COVID-19 cases in December 2019. WIV is home to a lab headed by Shi Zhengli, a virologist famous for her work …
27	Healthline	Coronavirus Temperature Range: How Fever Shows Up With COVID-19	COVID-19 symptoms, including fever, can start anywhere from 2 days to 2 weeks after exposure to the virus. Fever is one of the ways your body tries to fight off infection. For that reason, it’s a common symptom of COVID-19, which typically gets reported by those who have it. However, not everyone who gets COVID-19 will develop a fever. According to the , you have a fever if your temperature is 10…
28	CNN	A coronavirus epidemic hit East Asia 20,000 years ago, new study shows	A team of researchers from Australia and the United States has found evidence of a coronavirus epidemic that broke out more than 20,000 years ago in East Asia, according to a study published in the Current Biology scientific journal on Thursday. In the study, the researchers studied the genomes of more than 2,500 people from 26 different populations around the world. They pinpointed the earliest …
29	DW	Coronavirus lambda variant spreads across Latin America	Classified as a "variant of interest" by the World Health Organization (WHO) on June 17, the lambda, or C.37, variant of the coronavirus has already been detected in 29 nations — seven of them in Latin America. In Peru, where it was identified in August, the lambda variant now accounts for 82% of new infections, and it is also being found in one in three confirmed cases in Chile. It is also sprea…
30	DW	Coronavirus lambda variant spreads across Latin America	Classified as a "variant of interest" by the World Health Organization (WHO) on June 17, the lambda, or C.37, variant of the coronavirus has already been detected in 29 nations — seven of them in Latin America. In Peru, where it was identified in August, the lambda variant now accounts for 82% of new infections, and it is also being found in one in three confirmed cases in Chile. It is also sprea…
31	Nature	Deleted coronavirus genome sequences trigger scientific intrigue	Partial SARS-CoV-2 sequences from early outbreaks in Wuhan were removed from a US government database by the scientists who deposited them. Efforts to study the early stages of the coronavirus pandemic have received help from a surprising source. A biologist in the United States has ‘excavated’ partial SARS-CoV-2 genome sequences from the beginnings of the pandemic’s probable epicentre in Wuhan, …
32	AP News	Nearly all COVID deaths in US are now among unvaccinated	Nearly all COVID deaths in US are now among unvaccinated Nearly all COVID-19 deaths in the U.S. now are in people who weren’t vaccinated, a staggering demonstration of how effective the shots have been and an indication that deaths per day — now down to under 300 — could be practically zero if everyone eligible got the vaccine. Full Coverage: Coronavirus pandemic An Associated Press analysis of a…
33	Live Science	Scientist recovers coronavirus gene sequences secretly deleted last year in Wuhan	Finding the origin story for SARS-CoV-2, the coronavirus responsible for nearly 3.9 million deaths worldwide, has been largely hampered by lack of access to information from China where cases first popped up. Now, a researcher in Seattle has dug up deleted files from Google Cloud that reveal 13 partial genetic sequences for some of the earliest cases of COVID-19 in Wuhan, Carl Zimmer reported for…
34	Reuters	Explainer: What is the Delta variant of coronavirus with K417N mutation?	June 23 (Reuters) - India said on Wednesday it has found around 40 cases of the Delta coronavirus variant carrying a mutation that appears to make it more transmissible, and advised states to increase testing. Below is what we know about the variant. WHAT IS DELTA PLUS? The variant, called "Delta Plus" in India, was first reported in a Public Health England bulletin on June 11. It is a sub-lineag…
35	The New York Times	Scientist Finds Early Virus Sequences That Had Been Mysteriously Deleted	About a year ago, more than 200 data entries from the genetic sequencing of early cases of Covid-19 in Wuhan disappeared from an online scientific database. Now, by rooting through files stored on Google Cloud, a researcher in Seattle reports that he has recovered 13 of those original sequences — intriguing new information for discerning when and how the virus may have spilled over from a bat or …
36	CNBC	WHO says delta is the fastest and fittest Covid variant and will 'pick off' most vulnerable	The highly contagious delta variant is the fastest and fittest coronavirus strain yet, and it will "pick off" the most vulnerable people, especially in places with low Covid-19 vaccination rates, World Health Organization officials warned Monday. Delta, first identified in India, has the potential "to be more lethal because it's more efficient in the way it transmits between humans and it will ev…
37	CNN	A coronavirus outbreak hit a Florida government building. Two people are dead but a vaccinated employee wasn't infected	The outbreak began in the IT department, according to Manatee County Administrator Scott Hopes, who is also an epidemiologist. Another person who worked on the same floor but in a different department also tested positive for coronavirus last week. Of the six people infected, five were hospitalized. One employee who was in the hospital died and another employee who was not hospitalized also died,…
38	NPR	Fauci Warns Dangerous Delta Variant Is The Greatest Threat To U.S. COVID Efforts	Fauci Warns Dangerous Delta Variant Is The Greatest Threat To U.S. COVID Efforts Susan Walsh/AP The dangerous Delta variant of the coronavirus is spreading so quickly in the United States that it's likely the mutant strain will become predominant in the nation within weeks, according to federal health officials and a new analysis. At a White House briefing on COVID-19 on Tuesday, Dr. Anthony Fauc…
39	Nature	Delta coronavirus variant: scientists brace for impact	When the first cases of the SARS-CoV-2 Delta variant were detected in the United Kingdom in mid-April, the nation was getting ready to open up. COVID-19 case numbers, hospitalizations and deaths were plummeting, thanks to months of lockdown and one of the world’s fastest vaccination programmes. Two months later, the variant, which was first detected in India, has catalysed a third UK wave and for…
40	BBC	UK Covid infections rise as Delta variant dominates	The trend is "uncertain" in Scotland and Northern Ireland, says the ONS, while in Wales the latest estimate is one in 1,500 people infected - down from one in 1,300 in the previous week - although first minister Mark Drakeford says a third wave of Covid is under way linked to the Delta variant.
41	CNN	It's not just Delta -- other coronavirus variants worry scientists, also	(CNN) Coronavirus variants are what keep Dr. Scott Lindquist, an epidemiologist for Washington state, up at night. "I have got to be honest -- last thing I think about before I go to bed are the variants and the first thing I think about in the morning are the variants," Lindquist told a briefing this week. And while federal health officials are warning most about the Delta variant -- the B.1.617…
42	NBC News	The science around the lab leak theory hasn't changed. But here's why some scientists have.	Alina Chan isn't saying the coronavirus definitely leaked from a lab in China. What she is saying is what more scientists have grown comfortable discussing publicly: There's no clear evidence either way. "I know a lot of people want to have a smoking gun," said Chan, a postdoctoral associate at the Broad Institute of MIT and Harvard University who specializes in genetic engineering and has been v…
43	The Guardian	Previous Covid infection may not offer long-term protection, study finds	Previous infection with coronavirus does not necessarily protect against Covid in the longer term, especially when caused by new variants of concern, a study on healthcare workers suggests. Researchers at Oxford University found marked differences in the immune responses of medical staff who contracted Covid, with some appearing far better equipped than others to combat the disease six months lat…
44	The New York Times	A Top Virologist in China, at Center of a Pandemic Storm, Speaks Out	To a growing chorus of American politicians and scientists, she is the key to whether the world will ever learn if the virus behind the devastating Covid-19 pandemic escaped from a Chinese lab. To the Chinese government and public, she is a hero of the country’s success in curbing the epidemic and a victim of malicious conspiracy theories. Shi Zhengli, a top Chinese virologist, is once again at t…
45	The Washington Post	Coronavirus infections dropping where people are vaccinated, rising where they are not, Post analysis finds	States with higher vaccination rates now have markedly fewer coronavirus cases, as infections are dropping in places where most residents have been immunized and are rising in many places people have not, a Washington Post analysis has found. States with lower vaccination also have significantly higher hospitalization rates, The Post found. Poorly vaccinated communities have not been reporting ca…
46	BBC	Covid: Is there a limit to how much worse variants can get?	One thing that is often claimed, but attracts scientific scorn, is that the virus must get milder in order to spread more easily. There is very little evolutionary pressure on the virus for that to happen. The virus is already off into the next person long before it kills the person it infected. And the people who do the most spreading (younger people) are those who don't get very ill.
47	The Guardian	Delta variant causes more than 90% of new Covid cases in UK	More than 90% of Covid cases in the UK are now down to the coronavirus Delta variant first discovered in India, data has revealed, as the total number of confirmed cases passed 42,000. Also known as B.1.617.2, the Delta variant has been linked to a rise in Covid cases in the UK in the past weeks. It is believed to spread more easily than the Alpha variant, B.1.1.7, that was first detected in Kent…
48	The Guardian	Covid world map: which countries have the most coronavirus vaccinations, cases and deaths?	Since first being recorded in late 2019 in China, the Covid-19 coronavirus has spread around the world, and been declared a pandemic by the World Health Organization. Dozens of countries have recorded over 1,000 deaths, while case counts now stand at well over one million in some countries. However, differences in testing mean that the number of cases may be understated for some countries. How is…
49		Coronavirus (COVID-19) Update: FDA Announces Advisory Committee Meeting to Discuss COVID-19 Vaccine Candidate	The U.S. Food and Drug Administration has scheduled a meeting of its Vaccines and Related Biological Products Advisory Committee (VRBPAC) on Dec. 10 to discuss the request for emergency use authorization (EUA) of a COVID-19 vaccine from Pfizer, Inc. in partnership with BioNTech Manufacturing GmbH. “The FDA recognizes that transparency and dialogue are critical for the public to have confidence in…
50	Al Jazeera	Timeline: How the new coronavirus spread	The World Health Organization (WHO) declared the coronavirus a global pandemic more than nine months ago and since then, the illness it causes, known as COVID-19, has spread to nearly every country in the world. The disease has killed more than 1.8 million people and infected more than 82.8 million, according to data compiled by Johns Hopkins University. More than 46 million people have recovered…
51		Coronavirus (COVID-19) Update: June 25, 2021	Boilerplate The FDA, an agency within the U.S. Department of Health and Human Services, protects the public health by assuring the safety, effectiveness, and security of human and veterinary drugs, vaccines and other biological products for human use, and medical devices. The agency also is responsible for the safety and security of our nation’s food supply, cosmetics, dietary supplements, produc…
52	Science	The coronavirus may sometimes slip its genetic material into human chromosomes—but what does that mean?	Science ’s COVID-19 reporting is supported by the Pulitzer Center and the Heising-Simons Foundation. People who recover from COVID-19 sometimes later test positive for SARS-CoV-2, suggesting their immune systems could not ward off a second attack by the coronavirus or that they have a lingering infection. A study now hints at a different explanation in which the virus hides in an unexpected place…
53		Coronavirus (COVID-19) Update: June 15, 2021	Boilerplate The FDA, an agency within the U.S. Department of Health and Human Services, protects the public health by assuring the safety, effectiveness, and security of human and veterinary drugs, vaccines and other biological products for human use, and medical devices. The agency also is responsible for the safety and security of our nation’s food supply, cosmetics, dietary supplements, produc…
54	Healthline	7 Best At-Home Coronavirus Tests	Share on Pinterest We include products we think are useful for our readers. If you buy through links on this page, we may earn a small commission. Here’s our process. The has authorized 10 direct-to-consumer at-home COVID-19 tests. In response to the COVID-19 pandemic, which warranted a public health emergency, the FDA approved all of these tests under . It’s important to note that tests with a E…
55		Coronavirus (COVID-19) Update: May 25, 2021	Boilerplate The FDA, an agency within the U.S. Department of Health and Human Services, protects the public health by assuring the safety, effectiveness, and security of human and veterinary drugs, vaccines and other biological products for human use, and medical devices. The agency also is responsible for the safety and security of our nation’s food supply, cosmetics, dietary supplements, produc…
56	Nature	The lasting misery of coronavirus long-haulers	The lung scans were the first sign of trouble. In the early weeks of the coronavirus pandemic, clinical radiologist Ali Gholamrezanezhad began to notice that some people who had cleared their COVID-19 infection still had distinct signs of damage. “Unfortunately, sometimes the scar never goes away,” he says. Gholamrezanezhad, at the University of Southern California in Los Angeles, and his team st…
57	The Washington Post	These are the top coronavirus vaccines to watch	Warning: This graphic requires JavaScript. Please enable JavaScript for the best experience. Three vaccines to prevent covid-19 have been granted emergency use authorization by the FDA. We are tracking more than 200 experimental vaccines aimed at ending the pandemic in the United States. Three vaccines to prevent covid-19 have been granted emergency use authorization by the FDA. We are tracking m…
58	BBC	Coronavirus: How the common cold can boot out Covid	Think of the cells in your nose, throat and lungs as being like a row of houses. Once a virus gets inside, it can either hold the door open to let in other viruses, or it can nail the door shut and keep its new home to itself.
59	Scientific American	The Most Worrying Mutations in Five Emerging Coronavirus Variants	When the coronavirus SARS-CoV-2 burst upon the world last winter, scientists knew it was bad. But they also thought it was stable. Coronaviruses do not mutate as readily as the viruses that cause the flu, hepatitis or AIDS, for instance—thanks in part to a molecular “proofreading” system that SARS-CoV-2 and its kin use to prevent damaging genetic errors when replicating. Researchers were only par…
60		Coronavirus (COVID-19) Update: FDA Authorizes Drug Combination for Treatment of COVID-19	Español Today, the U.S. Food and Drug Administration issued an emergency use authorization (EUA) for the drug baricitinib, in combination with remdesivir, for the treatment of suspected or laboratory confirmed COVID-19 in hospitalized adults and pediatric patients two years of age or older requiring supplemental oxygen, invasive mechanical ventilation, or extracorporeal membrane oxygenation (ECMO…
61		Are you a robot?	Why did this happen? Please make sure your browser supports JavaScript and cookies and that you are not blocking them from loading. For more information you can review our Terms of Service and Cookie Policy.
62	Healthline	Does UV Light Kill Coronavirus? Facts and Myths	Share on Pinterest Ultraviolet (UV) light is a type of radiation. It has more energy than radio waves or visible light but less energy than X-rays or gamma rays. You can be exposed to UV light via natural sunlight or through human-made sources like tanning beds. UV light has been used as a means to kill germs like bacteria and viruses. You may have also heard of its use for killing SARS-CoV-2, th…
63		Coronavirus (COVID-19) Update: FDA Authorizes First Machine Learning-Based Screening Device to Identify Certain Biomarkers That May Indicate COVID-19 Infection	Español Today, the U.S. Food and Drug Administration issued an emergency use authorization (EUA) for the first machine learning-based Coronavirus Disease 2019 (COVID-19) non-diagnostic screening device that identifies certain biomarkers that are indicative of some types of conditions, such as hypercoagulation (a condition causing blood to clot more easily than normal). The Tiger Tech COVID Plus M…
64		Coronavirus (COVID-19) Update: June 11, 2021	Boilerplate The FDA, an agency within the U.S. Department of Health and Human Services, protects the public health by assuring the safety, effectiveness, and security of human and veterinary drugs, vaccines and other biological products for human use, and medical devices. The agency also is responsible for the safety and security of our nation’s food supply, cosmetics, dietary supplements, produc…
65	BBC	Coronavirus: UK variant 'may be more deadly'	He said: "I want to stress that there's a lot of uncertainty around these numbers and we need more work to get a precise handle on it, but it obviously is a concern that this has an increase in mortality as well as an increase in transmissibility."
66	Live Science	Scientist recovers coronavirus gene sequences secretly deleted last year in Wuhan	Finding the origin story for SARS-CoV-2, the coronavirus responsible for nearly 3.9 million deaths worldwide, has been largely hampered by lack of access to information from China where cases first popped up. Now, a researcher in Seattle has dug up deleted files from Google Cloud that reveal 13 partial genetic sequences for some of the earliest cases of COVID-19 in Wuhan, Carl Zimmer reported for…
67	Science	New coronavirus variants could cause more reinfections, require updated vaccines	Science ’s COVID-19 reporting is supported by the Pulitzer Center and the Heising-Simons Foundation. When the number of COVID-19 cases began to rise again in Manaus, Brazil, in December 2020, Nuno Faria was stunned. The virologist at Imperial College London and associate professor at the University of Oxford had just co-authored a paper in Science estimating that three-quarters of the city’s inha…
68	NPR	How Worried Should We Be About The New U.K. Coronavirus Variant?	How Worried Should We Be About The New U.K. Coronavirus Variant? Kateryna Kon/Science Photo Library via Getty Images A new variant of the coronavirus is sweeping through England. At the same time, the country is reporting a record-high number of COVID-19 cases – nearly 40,000 on Wednesday — as well as surges in hospitalizations and deaths. In London last week, an estimated 2% of people in private…
69	Nature	Clofazimine broadly inhibits coronaviruses including SARS-CoV-2	No statistical methods were used to predetermine sample size. The experiments were not randomized, and investigators were not blinded to allocation during experiments and outcome assessment. Cells and viruses The different cell lines and primary cells that were used in this study were chosen according to their high sensitivity to replication of a corresponding coronavirus. Human hepatoma Huh7 (JC…
70	Médecins Sans Frontières	Failed coronavirus response drives Brazil to humanitarian catastrophe	More than 12 months into Brazil’s COVID-19 emergency, there is still no effective, centralised and coordinated public health response to the outbreak. The lack of political will to adequately respond to the pandemic is killing Brazilians in their thousands. Médecins Sans Frontières (MSF) is urgently calling on Brazilian authorities to acknowledge the severity of the crisis and to put in place a c…
71	BBC	Covid: Why is coronavirus such a threat?	He says when you look at infected cells in the laboratory you cannot tell they have been infected and yet tests show they are "screaming with virus" and this is just one of the "joker cards" the virus can play.
72		Coronavirus (COVID-19) Update: February 26, 2021	The U.S. Food and Drug Administration today announced the following actions taken in its ongoing response effort to the COVID-19 pandemic: Today, the FDA held a meeting of the Vaccines and Related Biological Products Advisory Committee to discuss the Emergency Use Authorization (EUA) request from Janssen Biotech Inc. for its COVID-19 Vaccine for the prevention of COVID-19 in individuals 18 years …
73	PNAS	Killed whole-genome reduced-bacteria surface-expressed coronavirus fusion peptide vaccines protect against disease in a porcine model	Significance We report a vaccine platform to express vaccine antigens on the surface of genome-reduced bacteria to enhance vaccine immunogenicity. We demonstrate the utility of this vaccine platform by expressing the highly conserved fusion peptide (FP) of SARS-CoV-2 and porcine epidemic diarrhea virus on the surface of Escherichia coli to produce killed whole-cell bacterial vaccines. The vaccine…
74	Nature	Coronavirus and public holidays: what the data say	With the festive season ahead, Nature examines what is known about the risks of COVID spread, and how researchers will spend their time off. You have full access to this article via your institution. As worldwide coronavirus cases continue to surge, countries are grappling with how to manage big public holidays such as Christmas and Lunar New Year, which researchers are warning could become super…
75	BBC	Coronavirus: How India descended into Covid-19 chaos	An executive from a pharmaceutical company which manufactures remdesivir said "demand had dried up" in January and February. "If the government had placed an order, we would have stockpiled and there wouldn't have been any shortage. We have ramped up production but demand has grown significantly," he said.
76	Nature	What scientists know about new, fast-spreading coronavirus variants	Key questions remain about how quickly B.1.617 variants can spread, their potential to evade immunity and how they might affect the course of the pandemic. Since the SARS-CoV-2 variant known as B.1.617 was first reported in India late last year, it has spread to dozens of other countries — including the United States, Singapore and the United Kingdom, where it has become dominant in some regions.…
77	Nature	Dozens to be deliberately infected with coronavirus in UK ‘human challenge’ trials	Proponents of the trials say they can be run safely and help to identify effective vaccines, but others have questioned their value. Young, healthy people will be intentionally exposed to the virus responsible for COVID-19 in a first-of-its kind ‘human challenge trial’, the UK government and a company that runs such studies announced on 20 October. The experiment, set to begin in January in a Lon…
78	Nature	Neutralizing antibody vaccine for pandemic and pre-emergent coronaviruses	The experiments were not randomized, and only the pathologists were blinded to group treatments during experiments and outcome assessment. Animals, immunizations, and human samples Rhesus and cynomolgus macaques were housed and treated in Association for Assessment and Accreditation of Laboratory Animal Care (AAALAC)-accredited institutions. The study protocol and all veterinarian procedures were…
79		Coronavirus (COVID-19) Update: February 23, 2021	The U.S. Food and Drug Administration today announced the following actions taken in its ongoing response effort to the COVID-19 pandemic: Yesterday, the FDA issued guidances for medical product developers, specifically covering vaccines, diagnostics and therapeutics products, to address the emergence and potential future emergence of variants of SARS-CoV-2, the virus that causes COVID-19 The FDA…
80	Financial Times	Scientists warn of new coronavirus variant spreading across Europe | Free to read	A coronavirus variant that originated in Spanish farm workers has spread rapidly through much of Europe since the summer, and now accounts for the majority of new Covid-19 cases in several countries — and more than 80 per cent in the UK. An international team of scientists that has been tracking the virus through its genetic mutations has described the extraordinary spread of the variant, called …
81	Nature	Why US coronavirus tracking can’t keep up with concerning variants	As COVID-19 cases surge again in the United States, coronavirus variants are on the rise. But researchers fear that the country is ramping up surveillance of the coronavirus SARS-CoV-2 too slowly, allowing these variants — which evidence shows1,2 could make vaccines less effective — to spread undetected in one of the countries hit hardest by the disease. Laboratories supported by the US governmen…
82	Reuters	New coronavirus strain spreading in UK has key mutations, scientists say	LONDON (Reuters) - British scientists are trying to establish whether the rapid spread in southern England of a new variant of the virus that causes COVID-19 is linked to key mutations they have detected in the strain, they said on Tuesday. The mutations include changes to the important “spike” protein that the SARS-CoV-2 coronavirus uses to infect human cells, a group of scientists tracking the …
83	Financial Times	Subscribe to read	Make informed decisions with the FT Keep abreast of significant corporate, financial and political developments around the world. Stay informed and spot emerging risks and opportunities with independent global reporting, expert commentary and analysis you can trust.
84		Coronavirus (COVID-19) Update: June 1, 2021	Boilerplate The FDA, an agency within the U.S. Department of Health and Human Services, protects the public health by assuring the safety, effectiveness, and security of human and veterinary drugs, vaccines and other biological products for human use, and medical devices. The agency also is responsible for the safety and security of our nation’s food supply, cosmetics, dietary supplements, produc…
85		Coronavirus (COVID-19) Update: March 2, 2021	The U.S. Food and Drug Administration today announced the following actions taken in its ongoing response effort to the COVID-19 pandemic: The agency has updated its FDA COVID-19 Response At-A-Glance Summary, which provides a quick look at facts, figures and highlights on the FDA's response efforts. The agency issued an Emergency Use Authorization (EUA) to Quidel for its QuickVue At-Home COVID-19…
86		Coronavirus (COVID-19) Update: June 4, 2021	Boilerplate The FDA, an agency within the U.S. Department of Health and Human Services, protects the public health by assuring the safety, effectiveness, and security of human and veterinary drugs, vaccines and other biological products for human use, and medical devices. The agency also is responsible for the safety and security of our nation’s food supply, cosmetics, dietary supplements, produc…
87	The Conversation	How worried should you be about coronavirus variants? A virologist explains his concerns	Spring has sprung, and there is a sense of relief in the air. After one year of lockdowns and social distancing, more than 171 million COVID-19 vaccine doses have been administered in the U.S. and about 19.4% of the population is fully vaccinated. But there is something else in the air: ominous SARS-CoV-2 variants. I am a virologist and vaccinologist, which means that I spend my days studying vir…
88	Scientific American	Your Immune System Evolves to Fight Coronavirus Variants	A lot of worry has been triggered by discoveries that variants of the pandemic-causing coronavirus can be more infectious than the original. But now scientists are starting to find some signs of hope on the human side of this microbe-host interaction. By studying the blood of COVID survivors and people who have been vaccinated, immunologists are learning that some of our immune system cells—which…
89	Nature	One million coronavirus sequences: popular genome site hits mega milestone	GISAID’s impressive effort to understand the spread of COVID-19 has seen scientists upload sequences from most nations on Earth. More than 1.2 million coronavirus genome sequences from 172 countries and territories have now been shared on a popular online data platform, which is a testament to the hard work of researchers around the world during the pandemic. Sequence data have been crucial to sc…
90		Coronavirus (COVID-19) Update: FDA Authorizes Drug for Treatment of COVID-19	Español Today, the U.S. Food and Drug Administration issued an emergency use authorization (EUA) for the drug Actemra (tocilizumab) for the treatment of hospitalized adults and pediatric patients (2 years of age and older) who are receiving systemic corticosteroids and require supplemental oxygen, non-invasive or invasive mechanical ventilation, or extracorporeal membrane oxygenation (ECMO). Acte…
91	BBC	'New variant' of coronavirus identified in England	"We do not know the extent to which this is because of the new variant but no matter its cause we have to take swift and decisive action which unfortunately is absolutely essential to control this deadly disease while the vaccine is rolled out."
92	BBC	Why camels are worrying coronavirus hunters	It’s thought that Covid-19 originated in animals before jumping to humans. Now experts are warning that the chances are the next pandemic will, too. Seventy-five percent of the newly emerging diseases currently affecting people originate in animals, according to Predict, a US government-funded collaboration by infectious disease experts across the globe. Already, Predict scientists have identifie…
93	The Conversation	Coronavirus new variant – genomics researcher answers key questions	A new variant of SARS-CoV-2, the virus which causes COVID-19, is thought to be driving increased transmission of the disease in parts of the UK. The government has placed some regions including London under new, stricter coronavirus restrictions, known as Tier 4. People in Tier 4 areas will not be able to gather with anyone outside their household for Christmas, while those in the rest of the cou…
94		Coronavirus (COVID-19) Update: FDA takes steps to streamline path for COVID-19 screening tools, provides information to help groups establishing testing programs	Español Testing remains an important cornerstone of our nation’s fight against COVID-19. This includes schools, workplaces, communities and other locations using testing to screen asymptomatic individuals who may still spread the virus. Screening involves testing asymptomatic individuals who do not have known or suspected exposure to COVID-19 in order to make individual decisions, such as whether…
95	Nature	Fast coronavirus tests: what they can and can’t do	Rapid antigen tests are designed to tell in a few minutes whether someone is infectious. Will they be game changers? The United States leads the world in COVID-19 deaths but lags behind many countries — both large and small — in testing capacity. That could soon change. At the end of August, the US Food and Drug Administration (FDA) granted emergency-use approval to a new credit-card-sized testin…
96		Coronavirus (COVID-19) Update: November 9, 2020	The U.S. Food and Drug Administration today announced the following actions taken in its ongoing response effort to the COVID-19 pandemic: Today, the FDA issued an emergency use authorization (EUA) for the investigational monoclonal antibody therapy bamlanivimab for the treatment of mild-to-moderate COVID-19 in adult and pediatric patients. Bamlanivimab is authorized for patients with positive re…
97		Coronavirus (COVID-19) Update: FDA Continues to Advance Over-the Counter and Other Screening Test Development	Español Following recent U.S. Food and Drug Administration actions to support test development, the FDA took swift action this week to get more tests for screening asymptomatic individuals on the market. Today, the agency authorized several tests for over-the-counter (OTC) use without a prescription when used for serial screening. In addition to the tests authorized for OTC use, one serial screen…
98	National Geographic	Exclusive: We finally know how much kids spread coronavirus. Here’s how it can help schools.	In the midst of the worst surge of COVID-19 cases in the United States, many state and local officials are again wrestling with the hot-button issue of whether to shut schools down. Now, emerging research confirms that schools aren’t the primary drivers of outbreaks, but cases will seep in and contribute to the disease’s spread whenever a country loses control of containing the pandemic. National…
99		Clinical manifestations, risk factors, and maternal and perinatal outcomes of coronavirus disease 2019 in pregnancy: living systematic review and meta-analysis	Readers’ note This article is a living systematic review that will be updated to reflect emerging evidence. Updates may occur for up to two years from the date of original publication. This version is update 1 of the original article published on 1 September 2020 (BMJ 2020;370:m3320), and previous updates can be found as data supplements ( https://www.bmj.com/content/370/bmj.m3320/related#datasup…
100	Nature	Multitude of coronavirus variants found in the US — but the threat is unclear	For the scientists who have spent the past year poring over hundreds of thousands of coronavirus genomes, the United States has been an enigma. Despite having world-leading genome sequencing infrastructure and experiencing more COVID infections than any other country, the United States has until recently lagged far behind in sequencing coronavirus genomes and spotting worrisome variants. But in r…
101	BBC	Coronavirus: Spain to lift restrictions for UK and Japanese travellers	"The woman at the desk said I needed authorisation from the Spanish consulate. There's nothing in all of the government advice that says I need to do that. When I try phoning the consulate, it says the mailbox is full. The phone number says you need to book an appointment, so you just go round in circles.
102	UC Davis Health	Novel coronavirus mistakes and myths	Hand santizer do: Rub your hands until they're dry When using a hand sanitizer, don't just let your hands air dry. For the sanitizer to be most effective, rub your hands together until they're dry, Tuznik said. Hand sanitizers should be at least 60% alcohol. The most commonly used safe version is ethanol, also known as ethyl alcohol. Don't use a sanitizer with methanol. The U.S. Food and Drug Adm…
103		Coronavirus (COVID-19) Update: May 18, 2021	Boilerplate The FDA, an agency within the U.S. Department of Health and Human Services, protects the public health by assuring the safety, effectiveness, and security of human and veterinary drugs, vaccines and other biological products for human use, and medical devices. The agency also is responsible for the safety and security of our nation’s food supply, cosmetics, dietary supplements, produc…
104		Coronavirus (COVID-19) Update: March 19, 2021	Boilerplate The FDA, an agency within the U.S. Department of Health and Human Services, protects the public health by assuring the safety, effectiveness, and security of human and veterinary drugs, vaccines and other biological products for human use, and medical devices. The agency also is responsible for the safety and security of our nation’s food supply, cosmetics, dietary supplements, produc…
105	Wiley Online Library	Lowering the transmission and spread of human coronavirus	The emergence of the severe acute respiratory syndrome coronavirus 2 pandemic has created an unprecedented healthcare, social, and economic disaster. Wearing of masks and social distancing can significantly decrease transmission and spread, however, due to circumstances such as medical or dental intervention and personal choice these practices have not been universally adopted. Additional strateg…
106	Financial Times	Subscribe to read	Make informed decisions with the FT Keep abreast of significant corporate, financial and political developments around the world. Stay informed and spot emerging risks and opportunities with independent global reporting, expert commentary and analysis you can trust.
107	AP News	China clamps down in hidden hunt for coronavirus origins	MOJIANG, China (AP) — Deep in the lush mountain valleys of southern China lies the entrance to a mine shaft that once harbored bats with the closest known relative of the COVID-19 virus. The area is of intense scientific interest because it may hold clues to the origins of the coronavirus that has killed more than 1.7 million people worldwide. Yet for scientists and journalists, it has become a b…
108	Nature	A leading coronavirus vaccine trial is on hold: scientists react	Enrolment in global trials of a leading coronavirus-vaccine candidate are on hold after a ‘suspected adverse event’ in a person who received the vaccine in the United Kingdom. Scientists say that it’s too soon to say what impact this might have on the global push to develop a vaccine, but that the news highlights the importance of waiting for the results of large, properly designed trials to asse…
109	Nature	Coronavirus variants are spreading in India — what scientists know so far	Variants including B.1.617 have been linked to India’s surge in infections. Researchers are hurrying to determine how much of a threat they pose. Scientists are working to understand several coronavirus variants now circulating in India, where a ferocious second wave of COVID-19 has devastated the nation and caught authorities unawares. The country recorded nearly 400,000 new infections on 9 May,…
110	The New York Times	The Coronavirus Is Airborne Indoors. Why Are We Still Scrubbing Surfaces?	HONG KONG — At Hong Kong’s deserted airport, cleaning crews constantly spray baggage trolleys, elevator buttons and check-in counters with antimicrobial solutions. In New York City, workers continually disinfect surfaces on buses and subways. In London, many pubs spent lots of money on intensive surface cleaning to reopen after lockdown — before closing again in November. All over the world, work…
111	Financial Times	Subscribe to read	Make informed decisions with the FT Keep abreast of significant corporate, financial and political developments around the world. Stay informed and spot emerging risks and opportunities with independent global reporting, expert commentary and analysis you can trust.
112		Coronavirus (COVID-19) Update: April 16, 2021	Boilerplate The FDA, an agency within the U.S. Department of Health and Human Services, protects the public health by assuring the safety, effectiveness, and security of human and veterinary drugs, vaccines and other biological products for human use, and medical devices. The agency also is responsible for the safety and security of our nation’s food supply, cosmetics, dietary supplements, produc…
113	WHO | World Health Organization	Statement on the seventh meeting of the International Health Regulations (2005) Emergency Committee regarding the coronavirus disease (COVID-19) pandemic	The seventh meeting of the Emergency Committee convened by the WHO Director-General under the International Health Regulations (2005) (IHR) regarding the coronavirus disease (COVID-19) took place on Thursday, 15 April 2021 from 12:00 to 16:30 Geneva time (CEST). Proceedings of the meeting Members and Advisors of the Emergency Committee were convened by videoconference. The Director-General welcom…
114	BBC	UK finds more coronavirus cases with 'concerning' mutations	Scientists working with Public Health England found a small number of cases of the UK 'Kent' variant with the E484K mutation - it was seen in 11 out of 214,159 samples that they tested, and predominantly from the South West of England.
115		Coronavirus (COVID-19) Update: June 29, 2021	Boilerplate The FDA, an agency within the U.S. Department of Health and Human Services, protects the public health by assuring the safety, effectiveness, and security of human and veterinary drugs, vaccines and other biological products for human use, and medical devices. The agency also is responsible for the safety and security of our nation’s food supply, cosmetics, dietary supplements, produc…
116	The New York Times	How Do Children Fight Off the Coronavirus?	Why the coronavirus affects children much less severely than adults has become an enduring mystery of the pandemic. The vast majority of children do not get sick; when they do, they usually recover. The first study to compare the immune response in children with that in adults suggests a reason for children’s relative good fortune. In children, a branch of the immune system that evolved to protec…
117		Severe Acute Respiratory Syndrome Coronavirus 2 (SARS-CoV-2)... : Obstetrics & Gynecology	INTRODUCTION Vaccines against severe acute respiratory syndrome coronavirus 2 (SARS-CoV-2) have been approved for emergency use, but, despite elevated risk of severe disease, pregnant women were excluded from the clinical trials that led to their authorization.1 Placental findings can indicate potential clinical risk and could be an early signal for rare injury seen only after widespread use in t…
118		Coronavirus (COVID-19) Update: FDA Allows More Flexible Storage, Transportation Conditions for Pfizer-BioNTech COVID-19 Vaccine	Español Today, the U.S. Food and Drug Administration announced that it is allowing undiluted frozen vials of the Pfizer-BioNTech COVID-19 Vaccine to be transported and stored at conventional temperatures commonly found in pharmaceutical freezers for a period of up to two weeks. This reflects an alternative to the preferred storage of the undiluted vials in an ultra-low temperature freezer between…
119	Scientific American	A Flu Shot Might Reduce Coronavirus Infections, Early Research Suggests	U.S. health officials are urging Americans to get their flu shots this year in the hopes of thwarting a winter “twindemic”—a situation in which both influenza and COVID-19 spread and sicken the public. But a new study suggests that there could be another key reason to get a flu jab this year: it might reduce your risk of COVID-19. The research, released as a preprint that has not yet been peer-re…
120	PNAS	Coronavirus replication–transcription complex: Vital and selective NMPylation of a conserved site in nsp9 by the NiRAN-RdRp subunit	NiRAN domains are universally conserved in the Nidovirales (16), suggesting that they catalyze an essential enzymatic reaction in nidovirus replication. In this study, we were able to show that coronavirus NiRAN domains transfer NMP (generated from NTP) to nsp9, an enigmatic RNA-binding protein involved in viral replication (26⇓⇓–29), identifying it as a natural target and partner in the coronavi…
121		Coronavirus (COVID-19) Update: February 5, 2021	The U.S. Food and Drug Administration today announced the following actions taken in its ongoing response effort to the COVID-19 pandemic: The FDA has scheduled a meeting of its Vaccines and Related Biological Products Advisory Committee (VRBPAC) for Feb. 26, 2021, to discuss the request for emergency use authorization (EUA) for a COVID-19 vaccine from Janssen Biotech Inc. The FDA intends to make…
122		Coronavirus (COVID-19) catch-up premium: allocations	Coronavirus (COVID-19) catch-up premium: allocations for academic year 2020 to 2021 and conditions of grant The universal catch-up premium funding is available for all state-funded mainstream and special schools, and alternative provision. It covers: primary, middle, secondary and all-through local authority maintained schools, academies and free schools local authority maintained special schools…
123	BBC	Coronavirus: Bat scientists find new evidence	"Further work is required to understand how Sars-CoV-2 passed from animals to humans, with the recent WHO investigators in Wuhan showing that as of yet, these is no conclusive evidence of how this happened," he said.
124	Nature	Deleted coronavirus genome sequences trigger scientific intrigue	Partial SARS-CoV-2 sequences from early outbreaks in Wuhan were removed from a US government database by the scientists who deposited them. Efforts to study the early stages of the coronavirus pandemic have received help from a surprising source. A biologist in the United States has ‘excavated’ partial SARS-CoV-2 genome sequences from the beginnings of the pandemic’s probable epicentre in Wuhan, …
125	The Japan Times	Another new coronavirus variant found in Japan	A new coronavirus variant has been detected in four travelers from Brazil’s Amazonas state, Japan’s health ministry said Sunday. The strain differs from highly infectious variants first found in Britain and South Africa that have driven a surge in cases in those countries. A ministry official said studies were underway into the efficacy of vaccines against the new variant. “At the moment, there i…
126	Forbes	Covid-19 Coronavirus Can Survive On Frozen Meat And Fish For Up To 3 Weeks, Study Finds	A new study posted on BioR x iv found that SARS-CoV-2, the virus responsible for Covid-19, can survive on frozen meat and fish for periods up to 3 weeks, as researchers continue to explore the possibility that contaminated food could be the source of new outbreaks in countries which had previously controlled the virus. The study, which has not yet been peer reviewed, noted the presence of infecti…
127		Coronavirus (COVID-19): EU Settlement Scheme - guidance for applicants	Overview This page gives you information on applying to the EU Settlement Scheme where your continuous residence in the UK has been affected by coronavirus. In particular, it explains when it may be possible for you to apply to the EU Settlement Scheme where ordinarily you would have exceeded the permitted absence from the UK, and broken your period of continuous residence, but the reason for tha…
128	MIT Technology Review	Five reasons why you don’t need to panic about coronavirus variants	On May 10, the World Health Organization added a new virus to its list of covid-19 variants of global concern. The variant, B.1.617, is being blamed for the runaway infections in India. It is the fourth addition to a list that also includes variants first identified in the UK, South Africa, and Brazil. “There is some available information to suggest increased transmissibility,” said Maria Van Ker…
129		Coronavirus (COVID-19) Update: FDA Revokes Emergency Use Authorization for Monoclonal Antibody Bamlanivimab	Español Today, the U.S. Food and Drug Administration revoked the emergency use authorization (EUA) that allowed for the investigational monoclonal antibody therapy bamlanivimab, when administered alone, to be used for the treatment of mild-to-moderate COVID-19 in adults and certain pediatric patients. Based on its ongoing analysis of emerging scientific data, specifically the sustained increase o…
130	PNAS	Swine acute diarrhea syndrome coronavirus replication in primary human cells reveals potential susceptibility to infection	Significance The emergence of new human and animal coronaviruses demand novel strategies that characterize the threat potential of newly discovered zoonotic strains. We synthetically recovered recombinant wild-type and derivative swine acute diarrhea syndrome coronaviruses (SADS-CoVs) that express indicator genes and characterized their growth, macromolecular biosynthesis, and replication efficie…
131	Nature	Russia’s fast-track coronavirus vaccine draws outrage over safety	The immunization is the first approved for widespread use but could be dangerous because it hasn’t been tested in large trials, say researchers. Russian President Vladimir Putin announced on 11 August that the country’s health regulator had become the first in the world to approve a coronavirus vaccine for widespread use — but scientists globally have condemned the decision as dangerously rushed.…
132	DW	German president signs national coronavirus rules into law	German President Frank-Walter Steinmeier on Thursday signed into law new legislation designed to tackle high coronavirus infection numbers across the country. The national "emergency brake" grants the federal government extra powers if caseloads exceed certain levels, and includes measures such as a nighttime curfew and limits on social contacts. The new legislation was passed by the German lower…
133	GOV.UK	PM statement at coronavirus press conference: 14 May 2021	Good afternoon throughout this pandemic we’ve tried to keep people abreast of the last information as soon as we get it. And since I spoke to you last Monday, we’ve seen further clusters of the B.1.617.2, the variant first observed in India, we’ve seen it especially in Bolton, Blackburn with Darwen and some other parts of the country. At this stage there are some important unknowns. We believe th…
134		Coronavirus (COVID-19) Update: FDA Takes Action to Place All Alcohol-Based Hand Sanitizers from Mexico on Import Alert to Help Prevent Entry of Violative and Potentially Dangerous Products into U.S.,	Español As part of the U.S. Food and Drug Administration’s continuing efforts to protect consumers from potentially dangerous or subpotent hand sanitizers, the agency has placed all alcohol-based hand sanitizers from Mexico on a countrywide import alert to help stop products that appear to be in violation from entering the U.S. until the agency is able to review the products’ safety. Over the cou…
135	WebMD	Latest Coronavirus News (Live Updates)	The United States leads the world in cases of COVID-19. We'll provide the latest updates on coronavirus cases, government response, impacts to our daily life, and more. Atlanta Restaurant Says No Vax, No Service July 26, 9:40 a.m. After a co-owner and three employees were infected with COVID-19, an Atlanta restaurant instituted a new rule: If you’re not vaccinated, you won’t be served. “After a f…
136	The New York Times	The U.K. Coronavirus Variant: What We Know	In recent days, the world has watched with curiosity and growing alarm as scientists in the U.K. have described a newly identified variant of the coronavirus that appears to be more contagious than, and genetically distinct from, more established variants. Initial studies of the new variant prompted Prime Minister Boris Johnson to tighten restrictions over Christmas, and spurred officials in the …
137	NPR	Can Frozen Food Spread The Coronavirus?	Can Frozen Food Spread The Coronavirus? At a news conference this week, the World Health Organization made a surprising statement: The coronavirus could possibly be transmitted on frozen packages of food. "We know that the virus can persist and survive in conditions that are found in these cold and frozen environments," says Peter Ben Embarek, the food scientist who led the World Health Organizat…
138	National Geographic	These sniffer dogs are learning to smell the coronavirus	Tuukka likes to play Frisbee. Griz adores a squishy orange ball. Toby uses his leisure time to nap or bark at passing vehicles. But these otherwise ordinary mutts have an extraordinary ability: They are part of a pack of research dogs that can sniff out the distinctive scent of SARS-CoV-2, the virus that causes COVID-19. As the disease swept the globe and scientists deployed tools such as polymer…
139		Coronavirus (COVID-19) Update: FDA Authorizes Additional Monoclonal Antibody for Treatment of COVID-19	Today, the U.S. Food and Drug Administration issued an emergency use authorization (EUA) for the investigational monoclonal antibody therapy sotrovimab for the treatment of mild-to-moderate COVID-19 in adults and pediatric patients (12 years of age and older weighing at least 40 kilograms [about 88 pounds]) with positive results of direct SARS-CoV-2 viral testing and who are at high risk for prog…
140	DW	Coronavirus: Germany's 'emergency brake' rules take effect	Germany's new coronavirus lockdown rules came into effect on Saturday. Cities and districts that are deemed coronavirus hot spots will be affected. New measures include curfews, school closures and shop closures. What are the new rules? If cities or districts exceed a seven-day incidence rate of 100 new infections per 100,000 inhabitants over three consecutive days, then local authorities must: R…
141	Nature	Why some researchers oppose unrestricted sharing of coronavirus genome data	“I was up all last night,” says Nnaemeka Ndodo, a molecular bioengineer at the Nigeria Centre for Disease Control (CDC) in Abuja. He sequences coronavirus genomes during the day, and then analyses and uploads the results to an online database at night, working tirelessly alongside his colleagues. “We don’t know Saturday, we don’t know Sunday,” he says. Researchers around the world are racing to s…
142	Science	Major coronavirus variant found in pets for first time	Science ’s COVID-19 reporting is supported by the Heising-Simons Foundation. The variants of SARS-CoV-2 that keep emerging aren’t just a human problem. Two reports released this week have found the first evidence that dogs and cats can become infected by B.1.1.7, a recent variant of the pandemic coronavirus that transmits more readily between people and also appears more lethal in them. The finds…
143	Science	Comparative host-coronavirus protein interaction networks reveal pan-viral disease mechanisms	Severe acute respiratory syndrome coronavirus 2 (SARS-CoV-2) is closely related to the deadly coronaviruses SARS-CoV-1 and Middle East respiratory syndrome coronavirus (MERS-CoV). Considerable efforts are focused on developing treatments, and therapies that work across coronaviruses would be particularly valuable. Shedding light on the host factors hijacked by the viruses, Gordon et al. mapped th…
144	Financial Times	Subscribe to read	Make informed decisions with the FT Keep abreast of significant corporate, financial and political developments around the world. Stay informed and spot emerging risks and opportunities with independent global reporting, expert commentary and analysis you can trust.
145	Nature	The coronavirus is most deadly if you are older and male — new data reveal the risks	A slew of detailed studies has now quantified the increased risk the virus poses to older people, men, and other groups. For every 1,000 people infected with the coronavirus who are under the age of 50, almost none will die. For people in their fifties and early sixties, about five will die — more men than women. The risk then climbs steeply as the years accrue. For every 1,000 people in their mi…
146	BBC	What's the science behind mink and coronavirus?	"We need to find out where these mutations are and we need to see what effect that has on transmission of the virus and how infectious it is, because if it is changing and being more infectious or having a broader host range, then that's really quite scary but it might not be, because we don't know," said Prof Santini.
147		Coronavirus (COVID-19) Update: FDA Authorizes Adaptive Biotechnologies T-Detect COVID Test	Español Today, the U.S. Food and Drug Administration issued an emergency use authorization (EUA) for the T-Detect COVID Test developed by Adaptive Biotechnologies. The T-Detect COVID Test is a next generation sequencing based (NGS) test to aid in identifying individuals with an adaptive T cell immune response to SARS-CoV-2, indicating recent or prior infection with SARS-CoV-2. “Today’s authorizat…
148		Coronavirus (COVID-19) vaccine adverse reactions	The MHRA has played an active role in responding to the coronavirus pandemic. In relation to COVID-19 vaccines, the MHRA has authorised their supply following a rigorous review of their safety, quality and efficacy. The clinical trials of COVID-19 vaccines have shown them to be effective and acceptably safe; however, as part of its statutory functions, the MHRA is responsible for monitoring these…
149	BBC	Coronavirus: Hackers targeted Covid vaccine supply 'cold chain'	For example, the Pfizer-BioNTech vaccine - which was not the specific target of this campaign - will need to be kept at a temperature of about -70C as it is moved about.
150		Coronavirus (COVID-19) Update: FDA Outlines Inspection and Assessment Activities During Pandemic, Roadmap for Future State of Operations	Today, the U.S. Food and Drug Administration issued a new report titled, “Resiliency Roadmap for FDA Inspectional Oversight,” outlining the agency’s inspectional activities during the COVID-19 pandemic and its detailed plan to move toward a more consistent state of operations, including the FDA’s priorities related to this work going forward. “Like most organizations around the world, the FDA exp…
151	BBC	Coronavirus: 'Double mutant' Covid variant found in India	The genetic code of the virus works like its instruction manual. Mutations in viruses are common but most of them are insignificant and do not cause any change in its ability to transmit or cause serious infection. But some mutations, like the ones in the UK or South Africa variant lineages, can make the virus more infectious and in some cases even deadlier.
152	Medical News Today	Study reveals UV LED lights effectively kill a human coronavirus	In a recent study, researchers found that UV light-emitting diodes (LEDs) can quickly and effectively kill the human coronavirus HCoV-OC43. If future research finds that they are also effective against SARS-CoV-2, this technology could be an inexpensive way to disinfect surfaces, ventilation systems, and water systems in hospitals and industrial settings. Share on Pinterest All data and statistic…
153	Science	California coronavirus strain may be more infectious—and lethal	Science ’s COVID-19 reporting is supported by the Heising-Simons Foundation. A new strain of the pandemic coronavirus, first identified and now spreading in California, appears to be somewhat more transmissible and heighten patients’ risk of admission to the intensive care unit (ICU) and death, according to a preprint reporting lab studies and epidemiological data. The variant is also present in …
154	NPR	Extraordinary Patient Offers Surprising Clues To Origins Of Coronavirus Variants	Extraordinary Patient Offers Surprising Clues To Origins Of Coronavirus Variants Back in the spring of last year, a 45-year-old man went to the Brigham and Women's Hospital in Boston because of a coronavirus infection. Doctors treated him with steroids and discharged him five days later. But the infection never went away — for 154 days. "He was readmitted to the hospital several times over the su…
155	Al Jazeera	At COVID-19 ‘breaking point’, Malaysia suspends parliament	State legislatures will also be suspended with parts of country heading back into lockdown amid surge in COVID cases. Malaysia announced a state of emergency on Tuesday morning, suspending parliament and state legislatures, hours before millions of Malaysians were set to go back into lockdown following a surge in coronavirus cases that threatened to overwhelm the country’s public health system. A…
156	Nature	The search for animals harbouring coronavirus — and why it matters	It was the news Sophie Gryseels had been dreading for months. Almost a year into the pandemic, a seemingly healthy wild mink tested positive for SARS-CoV-2 in Utah. No free-roaming animal was known to have caught the virus before, although researchers had been watching for this closely. “It’s happened,” wrote Gryseels, an evolutionary biologist at the University of Antwerp, Belgium, in an e-mail …
157	GOV.UK	PM statement at coronavirus press conference: 5 April 2021	Good afternoon, I hope you’re all continuing to enjoy the Easter break, and I know that over this weekend millions of people have been able to see loved ones for the first time in months. And I want to thank you all again for your patience, because it is really clear now that this is paying off. And it your collective efforts, our collective efforts, that has given us that crucial time and space …
158	The New York Times	No, Mouthwash Will Not Save You From the Coronavirus	Last month, Dr. Rasmussen and others cast doubt on another study, which was published in the Journal of Medical Virology, which looked at the effects of mouthwash and nasal rinses on a coronavirus called 229E that causes common colds — not the new coronavirus, which goes by the formal name of SARS-CoV-2, and causes far more serious disease. Researchers can study the latest coronavirus only in hig…
159	Nature	How many people has the coronavirus killed?	At the beginning of March, Andrew Noymer felt a familiar twinge of doubt. He was watching countries across Europe and North America begin to record their first deaths from COVID-19, and he knew there could be problems with the data. Even in a normal winter, some deaths caused by influenza get misclassified as pneumonia. If that can happen with a well-known disease, there were bound to be deaths f…
160	The New York Times	Does Wearing Glasses Protect You From Coronavirus?	And Dr. Maragakis noted that any number of factors could confound the data, and it may be that wearing glasses is simply associated with another variable that affects risk for Covid-19. For example, it could be that people who wear glasses tend to be older, and more careful and more likely to stay home during a viral outbreak, than those who do not wear glasses. Or perhaps people who can afford g…
161	NPR	Current, Deadly U.S. Coronavirus Surge Has Peaked, Researchers Say	Current, Deadly U.S. Coronavirus Surge Has Peaked, Researchers Say The devastating fall and winter wave of coronavirus infections that is causing so much misery across the U.S. appears to have finally peaked, according to several researchers who are closely tracking the virus. While another surge remains possible, especially with new, more infectious variants on the horizon, the number of new dai…
162	BBC	Coronavirus: Swedish King Carl XVI Gustaf says coronavirus approach 'has failed'	"The people of Sweden have suffered tremendously in difficult conditions. One thinks of all the family members who have happened to be unable to say goodbye to their deceased family members. I think it is a tough and traumatic experience not to be able to say a warm goodbye."
163	The New York Times	How Singapore Has Kept the Coronavirus Off Campus	SINGAPORE — Every day, the president of the National University of Singapore scans his online dashboard to see how crowded the cafeterias are. If the real-time map shows that one cafeteria is too packed, the president, Tan Eng Chye, has administrators send out an advisory to avoid it and to remind students that there are campus-run food delivery services, free of charge. Following the government’…
164	The New York Times	How Does the Coronavirus Variant Spread? Here’s What Scientists Know	We asked experts to weigh in on the evolving research into this new version of the coronavirus. The new variant seems to spread more easily between people. Many variants of the coronavirus have cropped up since the pandemic began. But all evidence so far suggests that the new mutant, called B.1.1.7, is more transmissible than previous forms. It first surfaced in September in Britain, but already …
165		Overview of adult social care guidance on coronavirus (COVID-19)	This document provides information for adult social care providers about COVID-19 guidance and support. See the full list of adult social care guidance produced by the Department of Health and Social Care ( DHSC ) and Public Health England ( PHE ). This page will be updated to reflect new DHSC , NHS and PHE advice. The guidance relates to England unless stated otherwise. Help with infection preve…
166		Coronavirus (COVID-19) Update: FDA Authorizes Monoclonal Antibodies for Treatment of COVID-19	Today, the U.S. Food and Drug Administration issued an emergency use authorization (EUA) for bamlanivimab and etesevimab administered together for the treatment of mild to moderate COVID-19 in adults and pediatric patients (12 years of age or older weighing at least 40 kilograms [about 88 pounds]) who test positive for SARS-CoV-2 and who are at high risk for progressing to severe COVID-19. The au…
167	Science	U.S. rushes to fill void in viral sequencing as worrisome coronavirus variants spread	Science ’s COVID-19 reporting is supported by the Heising-Simons Foundation. Since May 2020, Jeffrey Milbrandt has had his systems fine-tuned to sequence 1000 coronavirus samples a week. The director of a major sequencing center at Washington University in St. Louis (WashU), Milbrandt knew months ago that the United States urgently needed to identify and track emerging variants of SARS-CoV-2, the…
168	Nature	What the immune response to the coronavirus says about the prospects for a vaccine	In the late 1980s, 15 healthy people moved into new apartments in Salisbury, UK. On their third day, each was asked to snort a nostrilful of solution containing a coronavirus — one of several viruses that causes the common cold. Then the volunteers spent three weeks quarantined at the Common Cold Unit, part of the Medical Research Council, where researchers monitored a range of symptoms. Some stu…
169	WebMD	Coronavirus Lingers in Penis and Could Cause Impotence	By Dennis Thompson HealthDay Reporter THURSDAY, May 13, 2021 (HealthDay News) -- Men now have one more compelling reason to get a COVID-19 vaccine — doctors suspect the new coronavirus could make it hard to perform in the bedroom. How? Coronavirus infection is already known to damage blood vessels, and vessels that supply blood to the penis appear to be no exception. Researchers armed with an ele…
170	NPR	Visual Explainer: Why Some Coronavirus Variants Are More Contagious Than Others	Visual Explainer: Why Some Coronavirus Variants Are More Contagious Than Others The world is very worried about coronavirus variants. As the virus mutates — which all viruses do — variant strains emerge. Some of these variants are more effective at infecting humans and may even cause more severe disease. Variants that appear to fall into this category have been identified in Brazil, South Africa,…
171	Nature	How a worrisome coronavirus variant spread unnoticed	You have full access to this article via your institution. Multiple travellers carried a new coronavirus variant from central Africa to Europe, where it has now spread to at least a dozen countries, according to genomic data1. The variant, named B.1.620, hosts a suite of mutations that have been linked to increased transmissibility and the ability to escape the immune response. The variant was fi…
172	Nature	The unequal scramble for coronavirus vaccines — by the numbers	Wealthy countries have struck deals to buy more than two billion doses of coronavirus vaccine in a scramble that could leave limited supplies in the coming year. Meanwhile, an international effort to acquire vaccines for low- and middle-income countries is struggling to gain traction. Most experts say that late 2020 or early 2021 is the soonest vaccines could be approved and rolled out; they must…
173		Coronavirus (COVID-19) Update: December 10, 2020	The U.S. Food and Drug Administration today announced the following actions taken in its ongoing response effort to the COVID-19 pandemic: Today, the FDA’s Vaccines and Related Biological Products Advisory Committee (VRBPAC), made up of independent scientific and public health experts from around the country, met to discuss the first request for emergency use authorization (EUA) for a vaccine for…
174		Coronavirus (COVID-19) Update: January 29, 2021	The U.S. Food and Drug Administration today announced the following actions taken in its ongoing response effort to the COVID-19 pandemic: This week, the FDA added a new frequently asked question (FAQ), “Can the FDA help me get a COVID-19 vaccine,” to our COVID-19 FAQs, under the vaccine section. The answer is no. The FDA’s authority includes authorizing or approving COVID-19 vaccines for use in …
175	NPR	Coronavirus Was In U.S. Weeks Earlier Than Previously Known, Study Says	Coronavirus Was In U.S. Weeks Earlier Than Previously Known, Study Says The coronavirus was present in the U.S. weeks earlier than scientists and public health officials previously thought, and before cases in China were publicly identified, according to a new government study published Monday. The virus and the illness that it causes, COVID-19, were first identified in Wuhan, China, in December …
176	The Guardian	Third wave of Covid may be under way in UK, scientists say	Scientists have warned ministers that a third wave of coronavirus may have already begun in Britain, casting doubt on plans in England to lift all lockdown restrictions in three weeks’ time. Experts cautioned that any rise in coronavirus hospital admissions could leave the NHS struggling to cope as it battles to clear the huge backlog in non-Covid cases. Downing Street insisted it was too soon fo…
177	Scientific American	The Coronavirus Variants Don’t Seem to Be Highly Variable So Far	No doubt you’ve heard about the novel coronavirus variants that are evolving around the world. There now appear to be more than a dozen versions of SARS-CoV-2, which are of varying degrees of concern because some are linked to increased infectivity and lethality while others are not. It’s easy to be overwhelmed by this diversity and to fear that we’ll never achieve herd immunity. Yet evidence is …
178	BBC	Another new coronavirus variant seen in the UK	It is too soon to say if it should be added to the UK's list of "variants of concern" and whether mass testing for it should happen. So, for now, it is a "variant under investigation".
179		Coronavirus (COVID-19): wedding ceremonies and civil partnership registrations, receptions and celebrations	Overview This guidance is for people: planning a wedding in Scotland responsible for venues that host ceremonies and/or receptions who carry out marriage or civil partnership ceremonies It sets out the rules for weddings indoors and outdoors, and measures that should be put in place to limit the spread of COVID-19. There should be a designated person responsible for ensuring that this guidance is…
180	Nature	Divisive COVID ‘lab leak’ debate prompts dire warnings from researchers	Calls to investigate Chinese laboratories have reached a fever pitch in the United States, as Republican leaders allege that the coronavirus causing the pandemic was leaked from one, and as some scientists argue that this ‘lab leak’ hypothesis requires a thorough, independent inquiry. But for many researchers, the tone of the growing demands is unsettling. They say the volatility of the debate co…
181	The New York Times	Immunity to the Coronavirus May Persist for Years, Scientists Find	Immunity to the coronavirus lasts at least a year, possibly a lifetime, improving over time especially after vaccination, according to two new studies. The findings may help put to rest lingering fears that protection against the virus will be short-lived. Together, the studies suggest that most people who have recovered from Covid-19 and who were later immunized will not need boosters. Vaccinate…
182		Coronavirus (COVID-19) Update: FDA Issues Policies to Guide Medical Product Developers Addressing Virus Variants	English Today, the U.S. Food and Drug Administration issued guidances for medical product developers, specifically covering vaccines, diagnostics and therapeutics products, to address the emergence and potential future emergence of variants of SARS-CoV-2, the virus that causes COVID-19. “The FDA is committed to identifying efficient ways to modify medical products that either are in the pipeline …
183		Coronavirus (COVID-19) Update: January 19, 2021	The U.S. Food and Drug Administration today announced the following actions taken in its ongoing response effort to the COVID-19 pandemic: Today, to help protect consumers from methanol poisoning, the FDA issued a new guidance, “Policy for Testing of Alcohol (Ethanol) and Isopropyl Alcohol for Methanol, Including During the Public Health Emergency (COVID-19),” to notify drug manufacturers and com…
184		Coronavirus (COVID-19): taxis and PHVs	Follow this guidance even if you have been vaccinated. You could still spread COVID-19 to others. This guidance only applies in England. From 19 July, different rules may apply in Northern Ireland, Scotland and Wales particularly around the use of face coverings on public transport. Passengers should plan ahead and ensure they understand and comply with the rules for the whole of their journey if…
185	Reuters	EXCLUSIVE Scientists say India government ignored warnings amid coronavirus surge	NEW DELHI, May 1 (Reuters) - A forum of scientific advisers set up by the government warned Indian officials in early March of a new and more contagious variant of the coronavirus taking hold in the country, five scientists who are part of the forum told Reuters. Despite the warning, four of the scientists said the federal government did not seek to impose major restrictions to stop the spread of…
186	CNBC	Covid updates: Operation Warp Speed chief resigns; U.S. lowers age for vaccine eligibility	Shares of Regeneron were moving higher in after-hours trading after the pharmaceutical company announced a deal to supply the U.S. government with an additional 1.25 million doses of its Covid antibody therapy. The Food and Drug Administration granted the treatment emergency use authorization last fall, which followed President Donald Trump receiving the drug after he contracted Covid-19. Tarryto…
187		Coronavirus (COVID-19) Update: March 9, 2021	The U.S. Food and Drug Administration today announced the following actions taken in its ongoing response effort to the COVID-19 pandemic: On Friday, the FDA issued an Emergency Use Authorization (EUA) to Cue Health Inc. for its over-the-counter at-home diagnostic test for COVID-19. The Cue COVID-19 Test for Home and Over The Counter (OTC) Use is a molecular test that can be used completely at ho…
188	The New York Times	Pfizer’s Early Data Shows Vaccine Is More Than 90% Effective	Eleven vaccines are in late-stage trials, including four in the United States. Pfizer’s progress could bode well for Moderna’s vaccine, which uses similar technology. A Moderna spokesman said that it expected interim findings from its study this month. Operation Warp Speed, the federal effort to rush a vaccine to market, has promised Pfizer $1.95 billion to deliver 100 million doses to the federa…
189	MIT Technology Review	No one can find the animal that gave people covid-19	A wild-animal trader who caught a strange new virus from a frozen pangolin. A lab worker studying bat viruses who slipped up and sniffed the air under her biosafety hood. A man who suddenly fell ill after collecting bat guano from a cave to use for fertilizer. Were any of these scenarios what touched off the covid-19 pandemic? That is the question facing a joint international research team appoin…
190		Coronavirus (COVID-19) Update: FDA Authorizes Pfizer-BioNTech COVID-19 Vaccine for Emergency Use in Adolescents in Another Important Action in Fight Against Pandemic	Español Today, the U.S. Food and Drug Administration expanded the emergency use authorization (EUA) for the Pfizer-BioNTech COVID-19 Vaccine for the prevention of coronavirus disease 2019 (COVID-19) caused by severe acute respiratory syndrome coronavirus 2 (SARS-CoV-2) to include adolescents 12 through 15 years of age. The FDA amended the EUA originally issued on Dec. 11, 2020 for administration …
191		Coronavirus Disease 2019 (COVID-19)	The Massachusetts Department of Public Health continues to respond to COVID-19 and keep our residents updated, informed, and safe. Here you will find updates on case counts, testing, vaccination, guidance, and resources regarding our public health response to COVID-19 in the Commonwealth.
192		Coronavirus (COVID-19) Update: February 12, 2021	The U.S. Food and Drug Administration today announced the following actions taken in its ongoing response effort to the COVID-19 pandemic: This week, the FDA posted the webpage, COVID-19 Vaccine Safety Surveillance, which provides an overview of our active and passive systems used to monitor the safety of authorized COVID-19 vaccines. The FDA’s Center for Biologics Evaluation and Research is cond…
193	BBC	Coronavirus: Denmark shaken by cull of millions of mink	Several different mutations have been discovered in the virus in mink that do not arise in humans. But one called "Cluster 5" is of particular concern and 12 people are known to have caught it in Denmark. More than 200 other people have contracted other mink-related strains of the virus.
194		Coronavirus (COVID-19) Update: December 14, 2020	The U.S. Food and Drug Administration today announced the following actions taken in its ongoing response effort to the COVID-19 pandemic: Yesterday, the FDA posted the review memorandum outlining the basis of the agency’s decision to authorize the Pfizer-BioNTech COVID-19 Vaccine. To ensure all Americans can have trust and confidence in the carefulness of FDA’s review, we have made, and will con…
195		Coronavirus (COVID-19): testing guidance for employers	We use some essential cookies to make this website work. We’d like to set additional cookies to understand how you use GOV.UK, remember your settings and improve government services. We also use cookies set by other sites to help us deliver content from their services.
196		Coronavirus (COVID-19) testing for adult social care settings	Testing for COVID-19 in adult social care (ASC) is crucial to help protect those who receive care and adult social care staff. Testing programmes identify people who may unknowingly have the virus, enabling those who test positive and their contacts to self-isolate and break the chain of transmission. Testing is an important part of the approach to help protect those in adult social care services…
197	Science	Mosaic nanoparticles elicit cross-reactive immune responses to zoonotic coronaviruses in mice	Fighting zoonotic coronaviruses In the past 20 years, three betacoronaviruses thought to have originated in bats have caused devastating disease in humans. The global pandemic caused by the latest such virus, severe acute respiratory syndrome coronavirus 2 (SARS-CoV-2), highlights the need to protect against other strains that could present a threat to humans. Cohen et al. constructed nanoparticl…
198	Nature	Coronavirus reinfections: three questions scientists are asking	When news broke last week that a man living in Hong Kong had been infected with the coronavirus again, months after recovering from a previous bout of COVID-19, immunologist Akiko Iwasaki had an unusual reaction. “I was really kind of happy,” she says. “It’s a nice textbook example of how the immune response should work.” For Iwasaki, who has been studying immune responses to the SARS-CoV-2 virus…
199	WebMD	Coronavirus Survives on Surfaces for Weeks: Study	Oct. 12, 2020 -- The coronavirus can remain on some surfaces for 28 days, including phone screens, paper money, and stainless steel, according to a new study published in the Virology Journal. The study also found that the virus survived longer at lower temperatures and tended to last longer on non-porous or smooth surfaces such as glass and stainless steel rather than porous or rough surfaces su…
200		Coronavirus (COVID-19) testing for adult day care centre workers and service users	Ensure you only use the most recent version of the multiple upload spreadsheet to register coronavirus tests for your organisation. You can register up to 100 tests on the spreadsheet. You’ll need to complete separate spreadsheets for staff and non-staff. Organisations can still upload their testing data using the self-registration route. This is an additional option and does not replace the self…
201	Scientific American	It’s Much More Likely the Coronavirus Came from Wildlife, Not a Lab	For a year now, as the world tried to figure out how to stop the COVID pandemic, many people have been consumed by a different question: How did it start? In an interview with CNN that aired on March 28, a prominent scientist speculated, without evidence, that the origin was when the SARS-CoV-2 virus escaped from a laboratory in Wuhan, China, where the outbreak was first noticed. Virologist Rober…
202	The Washington Post	A viral tsunami: How the underestimated coronavirus took over the world	New Year’s Eve 2019: Ian Lipkin, a famed Columbia University epidemiologist, is having dinner with his wife and a fellow scientist. He gets a confidential phone call from a highly placed source in China: There’s a cluster of pneumonia-like illnesses in the city of Wuhan caused by a novel coronavirus. The source says it’s not that big a deal: It doesn’t look very transmissible. “I was told not to …
203	Bloomberg.com	Are you a robot?	Why did this happen? Please make sure your browser supports JavaScript and cookies and that you are not blocking them from loading. For more information you can review our Terms of Service and Cookie Policy.
204	Science	Further evidence supports controversial claim that SARS-CoV-2 genes can integrate with human DNA	Science ’s COVID-19 reporting is supported by the Heising-Simons Foundation. A team of prominent scientists has doubled down on its controversial hypothesis that genetic bits of the pandemic coronavirus can integrate into our chromosomes and stick around long after the infection is over. If they are right—skeptics have argued that their results are likely lab artifacts—the insertions could explai…
205		Coronavirus (COVID-19) Update: January 26, 2021	The U.S. Food and Drug Administration today announced the following actions taken in its ongoing response effort to the COVID-19 pandemic: The agency has updated its FDA COVID-19 Response At-A-Glance Summary, which provides a quick look at facts, figures, and highlights on the FDA's response efforts. FDA has posted a CDER Conversation with Katie Gray, Pharm.D., acting director of CDER’s Office of…
206	Financial Times	Subscribe to read	Make informed decisions with the FT Keep abreast of significant corporate, financial and political developments around the world. Stay informed and spot emerging risks and opportunities with independent global reporting, expert commentary and analysis you can trust.
207	Financial Times	Subscribe to read	Make informed decisions with the FT Keep abreast of significant corporate, financial and political developments around the world. Stay informed and spot emerging risks and opportunities with independent global reporting, expert commentary and analysis you can trust.
208	NATO	Coronavirus response: Montenegro and NATO sign cooperation agreement for the purchase of medical equipment	Today (31 May 2021), Ambassador Dubravka Lalović, Permanent Representative of Montenegro and Mr. Marc Di Paolo, Director of Defence Institution and Capacity Building Directorate in the Operations Division of the International Staff signed at NATO Headquarters in Brussels (Belgium) an agreement for the purchase of a magnetic resonance imaging scanner and an x-ray machine, in response to the COVID-…
209	GOV.UK	World's first coronavirus Human Challenge study receives ethics approval in the UK	First Covid-19 human challenge study will begin within a month, after receiving ethics approval in the same week the UK hits target of offering first dose to 15 million people Researchers call on healthy young people to volunteer for the study, which will play a key role in developing effective Covid-19 vaccines and treatments Up to 90 volunteers aged 18 - 30 years will be exposed to Covid-19 in …
210		Coronavirus (COVID-19) Update: April 9, 2021	Boilerplate The FDA, an agency within the U.S. Department of Health and Human Services, protects the public health by assuring the safety, effectiveness, and security of human and veterinary drugs, vaccines and other biological products for human use, and medical devices. The agency also is responsible for the safety and security of our nation’s food supply, cosmetics, dietary supplements, produc…
211	NATO	Coronavirus Response: NATO and Poland support Iraq	This week (8 June 2021), Poland delivered medical equipment and supplies, including facemasks, protective gloves and suits, to Iraq in response to the COVID-19 pandemic. NATO’s Euro-Atlantic Disaster Response Coordination Centre (EADRCC) and Poland coordinated this support made possible by Poland’s donation to the NATO stockpile. The Polish Armed Forces Operational Command and the Polish Military…
212	The Star	Malaysia's c.bank seen cutting key rate as coronavirus forces fresh lockdowns	KUALA LUMPUR: Malaysia's central bank is expected to cut key interest rates to historic lows on Wednesday, according to a Reuters poll, after surging coronavirus infections led the government to impose fresh lockdowns, further curbing economic activity. Nine out of 15 economists expected Bank Negara Malaysia (BNM) to cut its overnight policy rate to a record low of 1.50%, according to the poll on…
213		Coronavirus (COVID-19) Update: December 3, 2020	The U.S. Food and Drug Administration today announced the following actions taken in its ongoing response effort to the COVID-19 pandemic: As part of the FDA’s effort to protect consumers, the agency issued a warning letter jointly with the Federal Trade Commission to Rat’s Army for selling unapproved products with fraudulent COVID-19 claims. The company sells “VIRUS BIOSHIELD” with misleading cl…
214	CNBC	Covid updates: U.S. has now administered 10 million Covid vaccine doses as daily deaths hit record high	Johnson & Johnson's one-dose coronavirus vaccine is safe and appears to generate a promising immune response in both young and elderly volunteers, according to early-to-mid stage trial data published in the New England Journal of Medicine. Most of the volunteers produced detectable neutralizing antibodies, which researchers believe play an important role in defending cells against the virus, afte…
215		Create a coronavirus NHS QR code for your venue	Check the NHS website to see if you need to display an NHS QR code poster in England or display an NHS QR code poster in Wales. You will need: your email address the address of your business, place of worship, community organisation or event If you have more than one venue, you will also need: the address of each location an email address for the manager (or point of contact) for each location a …
216		Register for an antibody test kit to check if you've had coronavirus (COVID-19) before	An antibody test is a blood test to check if you’ve had coronavirus (COVID-19) before. You can register for an invite to get a test kit. The antibody test is a home test kit sent to you in the post. It’s different from the tests to check if you have COVID-19 now. Who can register for a home test kit You may be able to register for an antibody test: depending on your job and where you live if you’…
217	BBC	How Iceland clamped down to conquer coronavirus	His teams have since sequenced every single positive case, to understand how it is spreading and mutating. As the virus mutates with every fourth transmission, 25% of the time, they can work out who has given it to whom, he says. "Did John give it to Peter or did Peter give it to John?" as he puts it.
218	Science	New test detects coronavirus in just 5 minutes	Science ’s COVID-19 reporting is supported by the Pulitzer Center and the Heising-Simons Foundation. Researchers have used CRISPR gene-editing technology to come up with a test that detects the pandemic coronavirus in just 5 minutes. The diagnostic doesn’t require expensive lab equipment to run and could potentially be deployed at doctor’s offices, schools, and office buildings. “It looks like th…
219	Los Angeles Times	Dangerous new coronavirus strains may incubate in COVID-19’s sickest	Among the 100 million people around the world who have battled coronavirus infections, scientists are turning to the case of a 45-year-old COVID-19 patient in Boston to understand how the virus is able to outwit humans. During his 154-day illness — one of the longest on record — the patient’s body became a crucible of riotous viral mutation. He offered the world one of the first sightings of a ke…
220	The New York Times	U.K. Approves Pfizer Coronavirus Vaccine, a First in the West	No country until Wednesday had authorized a fully tested coronavirus vaccine; Russia and China approved vaccines without waiting for large-scale efficacy tests. The British government, battered by its handling of the pandemic, exulted in the authorization. “Help is on its way with this vaccine — and we can now say that with certainty, rather than with all the caveats,” the British health secretar…
221	Nature	The coronavirus is mutating — does it matter?	Different SARS-CoV-2 strains haven’t yet had a major impact on the course of the pandemic, but they might in future. When COVID-19 spread around the globe this year, David Montefiori wondered how the deadly virus behind the pandemic might be changing as it passed from person to person. Montefiori is a virologist who has spent much of his career studying how chance mutations in HIV help it to evad…
222	Science	‘Dear those in charge’: A scientist’s coronavirus impact statement	When the pandemic started, I feel like we all accepted that everyone faced similar horrifying circumstances and agreed that we’d happily forgive and accommodate each other until we got through those rough 2 or 3 weeks. Now, approximately 1 million months later, job applicants—not to mention researchers up for promotions and tenure review—have been affected in unpredictable ways and are rightfully…
223	Los Angeles Times	New clinical trials raise fears the coronavirus is learning how to resist vaccines	New data showing that two COVID-19 vaccines are far less effective in South Africa than in other places they were tested have heightened fears that the coronavirus is quickly finding ways to elude the world’s most powerful tools to contain it. The U.S. company Novavax reported this week that although its vaccine was nearly 90% effective in clinical trials conducted in Britain, the figure fell to …
224	Financial Times	Subscribe to read	Make informed decisions with the FT Keep abreast of significant corporate, financial and political developments around the world. Stay informed and spot emerging risks and opportunities with independent global reporting, expert commentary and analysis you can trust.
225		Coronavirus (COVID-19) Update: April 2, 2021	The U.S. Food and Drug Administration today announced the following actions taken in its ongoing response effort to the COVID-19 pandemic: Following recent FDA actions to support test development, the FDA took swift action this week to get more tests for screening asymptomatic individuals on the market. On March 31, the FDA authorized several COVID-19 tests for over-the-counter (OTC) use without …
226	The Washington Post	India’s coronavirus puzzle: Why case numbers are plummeting	Such antibody surveys have proved sensitive for health officials in India. They indicate that the actual number of infections in the country is far higher than the official tally and that efforts to contain the spread of the virus in cities largely failed. The surveys also show that most cases of coronavirus infection went undetected despite a significant increase in testing.
227	The New York Times	The Coronavirus Is Mutating. What Does That Mean for Us?	Italy also suspended air travel, and Belgian officials on Sunday enacted a 24-hour ban on arrivals from the United Kingdom by air or train. Germany is drawing up regulations limiting travelers from Britain as well as from South Africa. Other countries are also considering bans, among them France, Austria and Ireland, according to local media. Spain has asked the European Union for a coordinated r…
228	NBC News	U.K. coronavirus variant is now the dominant strain in the U.S., CDC says	The U.K. variant of the coronavirus is now the most dominant strain circulating in the United States, health officials said Wednesday. Dr. Rochelle Walensky, director of the Centers for Disease Control and Prevention, said in a news briefing that the prevalence of "variants of concern" is increasing and that the U.K. variant, known as B.1.1.7, has taken hold across the country. "Based on our most…
229	STAT News	Scientists monitor a coronavirus mutation that could affect vaccine strength	As scientists try to track the spread of a new, more infectious coronavirus variant around the world — finding more cases in the United States and elsewhere this week — they are also keeping an eye on a different mutation with potentially greater implications for how well Covid-19 vaccines work. The mutation, identified in a variant first seen in South Africa and separately seen in another varian…
230	Pew Research Center	How Coronavirus Has Changed the Way Americans Work	Pew Research Center conducted this study to better understand how the work experiences of employed adults have changed amid the coronavirus outbreak. This analysis is based on 5,858 U.S. adults who are working part time or full time and who have only one job or have more than one job but consider one of them to be their primary job. The data was collected as a part of a larger survey conducted Oc…
231	Reuters	Japan researchers say ozone effective in neutralising coronavirus	TOKYO (Reuters) - Japanese researchers said on Wednesday that low concentrations of ozone can neutralise coronavirus particles, potentially providing a way for hospitals to disinfect examination rooms and waiting areas. Scientists at Fujita Health University told a news conference they had proven that ozone gas in concentrations of 0.05 to 0.1 parts per million (ppm), levels considered harmless t…
232		Coronavirus (COVID-19) Update: FDA Authorizes First Point-of-Care Antibody Test for COVID-19	Today, the U.S. Food and Drug Administration issued an emergency use authorization (EUA) for the first serology (antibody) point-of-care (POC) test for COVID-19. The Assure COVID-19 IgG/IgM Rapid Test Device was first authorized for emergency use by certain labs in July 2020 to help identify individuals with antibodies to SARS-CoV-2, indicating recent or prior COVID-19 infection. Today, that EUA …
233	GOV.UK	Coronavirus (COVID-19): What has changed – 22 September	It is critical that everybody observes the following key behaviours: HANDS - Wash your hands regularly and for at least 20 seconds. FACE - Cover your face in enclosed spaces, especially where social distancing may be difficult and where you will come into contact with people you do not normally meet. SPACE - Stay 2 metres apart where possible, or 1 metre with extra precautions in place. Face Cove…
234	BBC	First case of coronavirus detected in wild animal	Mink are known to escape from mink farms and become established in the wild. In the UK, there is a population that is thought to have arisen from animals that escaped from fur farms many years ago, Dr Horton added.
235	Science	Can a nose-full of chicken antibodies ward off coronavirus infections?	Science ’s COVID-19 reporting is supported by the Pulitzer Center and the Heising-Simons Foundation. While the world waits for a widely available, safe, and effective COVID-19 vaccine, scientists are becoming ever more creative in their search for other ways to protect people from the disease. Now, a clinical trial has begun in Australia to find out whether nasal drops that contain chicken antibo…
236	Vox	The new UK coronavirus mutations, explained	A new, seemingly more contagious variety of SARS-CoV-2 — the virus that causes Covid-19 — that has been spreading rapidly in the United Kingdom has now been found in the United States in at least two locations. California Gov. Gavin Newsom announced December 30 that the new strain, known as B.1.1.7 (we’ll call it the UK variant, for simplicity’s sake), was detected in the southern part of the sta…
237	Forbes	New Insect Species Named For Coronavirus	Entomology has a permanent souvenir of the Covid-19 pandemic in the form of a recently-discovered insect species in Kosovo. Potamophylax coronavirus is a caddisfly – a mothlike flying insect whose eggs and larvae thrive in rivers and lakes. A team of researchers led by Halil Ibrahimi of the University of Prishtina scooped up the first known specimens beside a stream in Kosovo’s Bjeshket e Nemuna …
238	Live Science	An ancient coronavirus swept across East Asia 25,000 years ago	An ancient coronavirus may have infected the ancestors of people living in modern-day East Asia starting 25,000 years ago and for millennia afterward, according to a new study. The COVID-19 pandemic , which has now claimed more than 3 million lives, has revealed just how vulnerable we are to new viruses . But as new as this threat seems, humans have been battling dangerous viruses since the begin…
239	Reuters	Researchers find coronavirus was circulating in Italy earlier than thought	ROME (Reuters) - The new coronavirus was circulating in Italy in September 2019, a study by the National Cancer Institute (INT) of the Italian city of Milan shows, signaling that it might have spread beyond China earlier than thought. The World Health Organization has said the new coronavirus and COVID-19, the respiratory disease it causes, were unknown before the outbreak was reported in Wuhan, …
240	The Conversation	Coronavirus is evolving but so are our antibodies	The emergence of “variants of concern” has raised questions about our long-term immunity to the coronavirus. Will the antibodies we make after being infected with or vaccinated against the dominant lineage, called D614G, protect us against future viral variants? To answer this question, scientists have been examining how our antibody responses to the coronavirus develop over time. Several studies…
241	Financial Times	Subscribe to read	Make informed decisions with the FT Keep abreast of significant corporate, financial and political developments around the world. Stay informed and spot emerging risks and opportunities with independent global reporting, expert commentary and analysis you can trust.
242		Coronavirus (COVID-19) Update: FDA Authorizes Antigen Test as First Over-the-Counter Fully At-Home Diagnostic Test for COVID-19	Español Today, the U.S. Food and Drug Administration issued an emergency use authorization (EUA) for the first over-the-counter (OTC) fully at-home diagnostic test for COVID-19. The Ellume COVID-19 Home Test is a rapid, lateral flow antigen test, a type of test that runs a liquid sample along a surface with reactive molecules. The test detects fragments of proteins of the SARS-CoV-2 virus from a …
243		[Withdrawn] Priority groups for coronavirus (COVID-19) vaccination: advice from the JCVI, 2 December 2020	We use some essential cookies to make this website work. We’d like to set additional cookies to understand how you use GOV.UK, remember your settings and improve government services. We also use cookies set by other sites to help us deliver content from their services.
244	Science	A molecular pore spans the double membrane of the coronavirus replication organelle	A gateway to the cytosol Coronaviruses transform host cell membranes into peculiar double-membrane vesicles that have long been thought to accommodate viral genome replication. However, because these compartments appeared to be completely sealed, it has remained unknown how the newly made viral RNA could be exported to the cytosol for translation and packaging into new virions. Wolff et al. used …
245	BBC	China Covid-19: How state media and censorship took on coronavirus	At the start of the year the Chinese government faced two major challenges; an unknown disease which threatened to tear through its population and a wave of voices online telling the world what was happening. By the end of 2020, a glance at Chinese state-controlled media shows that both appear to be under control. The BBC's Kerry Allen and Zhaoyin Feng take a look back at the country's online gov…
246	BBC	Coronavirus: The possible long-term mental health impacts	From dining out at restaurants with her partner and relatives to attending book clubs with friends, Susan Kemp had an active social life before Covid-19. Since April, she’s only left her apartment near Stockholm five times, after experiencing a huge increase in social anxiety and germaphobia-based obsessive compulsive behaviours during the pandemic. “It's like this extra stress makes me pass a br…
247	Bloomberg.com	Are you a robot?	Why did this happen? Please make sure your browser supports JavaScript and cookies and that you are not blocking them from loading. For more information you can review our Terms of Service and Cookie Policy.
248	New Scientist	What coronaviruses in pets can teach us about the future of covid-19	Cats, dogs and farm animals host coronaviruses that have been studied for decades. That research could provide valuable insights in the fight against covid-19, including whether our vaccines can end the pandemic REPORTS of pet cats and dogs catching covid-19 from their owners are mounting. They come as no surprise to virologist Gary Whittaker. For the past year, he has surveyed cats brought to a …
249		Coronavirus (COVID-19) workplace testing: guidance for private-sector employers and third-party healthcare providers	Why you should test your workforce The expansion of workplace testing will identify more positive cases of COVID-19 and ensure those infected isolate. This will reduce the spread of the virus and protect those who cannot work from home, and our vital services. This programme is crucial given that around 1 in 3 people who are infected with COVID-19 have no symptoms so could be spreading the diseas…
250		Coronavirus (COVID-19) Update: March 23, 2021	The U.S. Food and Drug Administration today announced the following actions taken in its ongoing response effort to the COVID-19 pandemic: In a March 22 Consumer Update, the FDA provided an update on simple steps to help slow the spread of coronavirus disease to protect ourselves, our families and our communities. Read more: Help Stop the Spread of Coronavirus and Protect Your Family. The FDA and…
251	The New York Times	‘The Biggest Monster’ Is Spreading. And It’s Not the Coronavirus.	If history is any guide, the coronavirus’s impact on the poor will be felt long after the pandemic is over. The socioeconomic crisis in Eastern Europe in the early 1990s, for example, led to the highest rates in the world of a kind of TB that was resistant to multiple drugs, a dubious distinction the region holds even today. The starting point in this ruinous chain of events is a failure to diagn…
252		Coronavirus (COVID-19) Update: April 20, 2021	Boilerplate The FDA, an agency within the U.S. Department of Health and Human Services, protects the public health by assuring the safety, effectiveness, and security of human and veterinary drugs, vaccines and other biological products for human use, and medical devices. The agency also is responsible for the safety and security of our nation’s food supply, cosmetics, dietary supplements, produc…
253	BBC	Covid-19: India added to coronavirus ‘red list’ for travel	That's why the government is also stepping up surge testing to quickly find any new cases in the UK and is introducing a speedy new type of lab test that can show within hours if someone is positive for Covid - and if the infection they have is one of the known variants, including this new one from India.
254	Financial Times	Subscribe to read	Make informed decisions with the FT Keep abreast of significant corporate, financial and political developments around the world. Stay informed and spot emerging risks and opportunities with independent global reporting, expert commentary and analysis you can trust.
255	Kaiser Family Foundation	KFF COVID-19 Vaccine Monitor: December 2020	The KFF COVID-19 Vaccine Monitor is an ongoing research project tracking the public’s attitudes and experiences with COVID-19 vaccinations. Using a combination of surveys and focus groups, this project will track the dynamic nature of public opinion as vaccine development unfolds, including vaccine confidence and hesitancy, trusted messengers and messages, as well as the public’s experiences with…
256	Los Angeles Times	Coronavirus confusion: What’s the difference between a variant and a strain?	As if one coronavirus wasn’t enough to worry about, it now seems there are versions of it popping up all over the world. There’s one from the United Kingdom, which looks to be about 56% more transmissible than its predecessors and is taking the U.S. by storm. There’s one from South Africa, which is proving to be adept at evading our brand-new COVID-19 vaccines. Yet another from Brazil may have an…
257	Vox	Coronavirus is in the air. Here’s how to get it out.	SARS-CoV-2, the virus that causes Covid-19, can float in the air. In particular, it can linger in poorly ventilated indoor spaces, spreading farther than 6 feet from its source. These indoor public spaces are high risk and should be avoided while the virus is still spreading. But, increasingly, people are returning to those spaces: Bars and restaurants are operating in limited capacity in some pl…
258	NBC News	WHO report finds coronavirus probably emerged in bats, 'extremely unlikely' to be result of lab leak	The coronavirus is likely to have emerged in bats and spread to another animal before it jumped into the human population, according to a study from the World Health Organization and Chinese scientists that is scheduled to be released Tuesday. The 123-page report, which NBC News obtained ahead of its release, also found that it's "extremely unlikely" that the virus leaked from a lab, a theory tha…
259	BBC	Coronavirus: Tests 'could be picking up dead virus'	But when you take a coronavirus test, you get a "yes" or "no" answer. There is no indication of how much virus was in the sample, or how likely it is to be an active infection.
260	New York Magazine	The Lab-Leak Hypothesis	In 2011, a tall, confident Dutch scientist, Ron Fouchier, using grant money from Fauci’s group at NIH, created a mutant form of highly pathogenic avian influenza, H5N1, and passaged it ten times through ferrets in order to prove that he could “force” (his word) this potentially fatal disease to infect mammals, including humans, “via aerosols or respiratory droplets.” Fouchier said his findings in…
261	CNBC	Covid updates: House fast-tracks passage of larger stimulus checks; TSA screens record passengers	President Donald Trump signed a long-awaited Covid relief bill late Sunday night, triggering a second round of aid for Americans amid the ongoing pandemic. The bill includes $600 direct payments, more funding for small businesses and boosted unemployment benefits. Trump delayed signing the bill, insisting the stimulus check amount was too low and allowing unemployment benefits to briefly lapse fo…
262	Nature	Rapid coronavirus tests: a guide for the perplexed	As the number of UK coronavirus cases surged in early 2021, the government announced a potential game-changer in the fight against COVID-19: millions of cheap, rapid virus tests. On 10 January, it said it would roll these tests out across the country, to be taken by people even if they have no symptoms. Similar tests will play a crucial part in US President Joe Biden’s plans to tame the raging ou…
263	The New York Times	Your Coronavirus Test Is Positive. Maybe It Shouldn’t Be.	But yes-no isn’t good enough, he added. It’s the amount of virus that should dictate the infected patient’s next steps. “It’s really irresponsible, I think, to forgo the recognition that this is a quantitative issue,” Dr. Mina said. The PCR test amplifies genetic matter from the virus in cycles; the fewer cycles required, the greater the amount of virus, or viral load, in the sample. The greater …
264	The Indian Express	New research: Test using graphene shown to detect coronavirus in lab	Researchers at the University of Illinois Chicago (IUIC) have successfully used graphene to detect the SARS-CoV-2 virus in laboratory experiments. In experiments, researchers combined sheets of graphene, which are more than 1,000 times thinner than a postage stamp, with an antibody designed to target the spike protein on the coronavirus. They then measured the atomic-level vibrations of these gra…
265		Coronavirus (COVID-19) Update: April 27, 2021	Boilerplate The FDA, an agency within the U.S. Department of Health and Human Services, protects the public health by assuring the safety, effectiveness, and security of human and veterinary drugs, vaccines and other biological products for human use, and medical devices. The agency also is responsible for the safety and security of our nation’s food supply, cosmetics, dietary supplements, produc…
266	BBC	Cristiano Ronaldo: Portugal and Juventus forward tests positive for coronavirus	Last updated on .From the section European Football Portugal and Juventus forward Cristiano Ronaldo has tested positive for coronavirus, the Portuguese Football Federation (FPF) has announced. The 35-year-old is "doing well, without symptoms, and in isolation", the FPF said in a statement. Portugal face Sweden in a Nations League group game on Wednesday. The remainder of Fernando Santos' Portugal…
267	Horizon: the EU Research & Innovation magazine	PCR, antigen and antibody: Five things to know about coronavirus tests	We want technologies that are fast, accurate, have high capacity, that don't require expensive, complex laboratory equipment or the expertise of highly trained people, but there's nothing which fills all of those criteria at the moment, says Professor Jon Deeks, a biostatistician and testing expert at the University of Birmingham, UK. ‘We haven't got any perfect test like that, but there are some…
268	NPR	Reinfections More Likely With New Coronavirus Variants, Evidence Suggests	Reinfections More Likely With New Coronavirus Variants, Evidence Suggests Back in April, COVID-19 hit the city of Manaus, Brazil, extremely hard. In fact, the outbreak there was arguably the worst in the world. One study, published in the journal Science, estimated that so many people were infected that the city could have reached herd immunity — that the outbreak there slowed down because up to …
269	WebMD	Coronavirus on Surfaces: What's the Real Risk?	Sept. 3, 2020 -- In March, concerns over the coronavirus surviving on surfaces fueled a disinfectant shopping frenzy that left store shelves bare of hand sanitizer and cleaning wipes. A video featuring a Michigan doctor sanitizing his groceries one by one captured more than 26 million views on YouTube. With no signs of the coronavirus pandemic letting up, protecting yourself from germs is as impo…
270	National Geographic	The coronavirus wasn’t made in a lab. So why does the ‘Yan report’ say it was?	Twenty years ago, data scientist Sinan Aral began to see the formation of a trend that now defines our social media era: how quickly untrue information spreads. He watched as false news ignited online discourse like a small spark that kindles into a massive blaze. Now the director of the MIT Initiative on the Digital Economy, Aral believes that a concept he calls the novelty hypothesis demonstrat…
271	Financial Times	Subscribe to read	Pay based on use Get Started Purchase a Team or Enterprise subscription for per week You will be billed per month after the trial ends
272		Coronavirus (COVID-19) Update: March 5, 2021	The U.S. Food and Drug Administration today announced the following actions taken in its ongoing response effort to the COVID-19 pandemic: The FDA sent letters to 25 firms that produce and issue “FDA registration certificates” to medical device companies (including manufacturers, distributors and sellers). In the letters, the FDA is requesting that firms cease producing and issuing such registrat…
273	Reuters	Factbox: Latest on the worldwide spread of the coronavirus	July 27 (Reuters) - Moderna (MRNA.O) said its COVID-19 vaccine manufacturing partners outside the United States are facing delays due to laboratory testing operations that have occurred in the past few days, slowing the supply of the shot to these markets. DEATHS AND INFECTIONS * Eikon users, see COVID-19: MacroVitals https://apac1.apps.cp.thomsonreuters.com/cms/?navid=1592404098 for a case track…
274	New Scientist	Two coronavirus variants have merged – here's what you need to know	Two variants of the coronavirus first identified in the UK and in California appear to have combined into a heavily mutated hybrid. This could signal a new phase of the covid-19 pandemic, as more hybrid variants may emerge. What exactly has been discovered? So far, a single genome sequence of the SARS-CoV-2 coronavirus deposited in a database of thousands from the US. The sequence has tell-tale s…
275	Center for American Progress	Fighting Coronavirus Misinformation and Disinformation	Executive summary Although online disinformation and misinformation about the coronavirus are different—the former is the intentional spreading of false or misleading information and the latter is the unintentional sharing of the same—both are a serious threat to public health. Social media platforms have facilitated an informational environment that, in combination with other factors, has compli…
276	Medical News Today	How long does coronavirus last in the body, the air, and in food?	The novel coronavirus, SARS-CoV-2, spreads easily from person to person. Understanding how long the virus lasts in the body, and how long it can stay alive on surfaces or in the air, can help prevent transmission. This article explores the available research on how long the novel coronavirus lasts in the body and how long it remains active in various situations. All data and statistics are based …
277	GOV.UK	Speak up and help beat coronavirus (COVID-19)	Take 5 minutes of your time to submit your voice sounds and contribute to COVID-19 research. We will explore how algorithms can use voice data, including cough recordings, to detect COVID-19. Using voice sounds to identify if someone is more likely to need a test could help us find more cases, and help slow the spread of COVID-19 as we follow the roadmap of easing lockdown restrictions. Taking pa…
278		Private providers of coronavirus (COVID-19) testing	The government does not endorse, recommend or approve any private test provider. Individuals and employers should conduct their own research about available providers and the testing services they supply. For information about customer service, please check consumer review websites. Locations by region are included next to provider names in each list. The organisations on the lists do not constit…
279	Financial Times	Subscribe to read	Pay based on use Get Started Purchase a Team or Enterprise subscription for per week You will be billed per month after the trial ends
280		Travel to England from another country during coronavirus (COVID-19)	This guide explains how people can travel to England from another country during the coronavirus (COVID-19) pandemic. If you live in England you can find out the rules for travelling abroad from England. Before you travel Follow these steps: Check the rules for the country or territory you’re coming from or have travelled through. Book any tests or quarantine hotel packages you need. Get tested a…
281	The Guardian	Coronavirus: UK records 18,270 new cases – as it happened	This blog is closed. Follow the latest updates on the pandemic from around the world:
282	Nature	Delta coronavirus variant: scientists brace for impact	When the first cases of the SARS-CoV-2 Delta variant were detected in the United Kingdom in mid-April, the nation was getting ready to open up. COVID-19 case numbers, hospitalizations and deaths were plummeting, thanks to months of lockdown and one of the world’s fastest vaccination programmes. Two months later, the variant, which was first detected in India, has catalysed a third UK wave and for…
283		Surge testing for new coronavirus (COVID-19) variants	What surge testing is Surge testing is increased testing (including door-to-door testing in some areas) and enhanced contact tracing in specific locations in England and can look different depending on assessment of local requirements. It involves testing of people who do not have any symptoms of COVID-19. Tests from all of these areas are sent for genomic sequencing. Genomic sequencing is the pr…
284	CNBC	A year since Covid first emerged in China, the world battles its deadliest surge yet	Alonso Lugo helps a patient try to stand inside the coronavirus disease (COVID-19) unit at United Memorial Medical Center in Houston, Texas, U.S., December 30, 2020. It's been a year since Chinese health authorities said they were investigating a small cluster of pneumonia-like cases with an unknown cause linked to a seafood market in Wuhan. The new disease, later named Covid-19, would shatter gl…
285	Forbes	WHO Finally Admits Coronavirus Is Airborne. It’s Too Late	Over a year since declaring Covid-19 a pandemic, the World Health Organization has finally admitted that Coronavirus is airborne. Aerosol researchers started warning that "the world should face the reality" of airborne transmission in April 2020. Then in June, some claimed that it was "the dominant route for the spread of COVID-19". In July, 239 scientists signed an open letter appealing to the m…
286		Coronavirus (COVID-19) testing before you travel to England	Take a coronavirus test before you travel to England You must have proof of a negative coronavirus (COVID-19) test to travel to England. You must take a test even if: you’ve been fully vaccinated you’re traveling from a country or territory on the green list you’re a UK citizen You must take the test in the 3 days before the service on which you will arrive in England departs. For example, if you…
287		Coronavirus (COVID-19): Test to Release for international travel	How the Test to Release scheme works If you have been in a country or territory on the amber list in the 10 days before you arrive in England you must quarantine for 10 days on arrival. Amber list rules if you are fully UK vaccinated You do not need to quarantine if you are fully vaccinated under the UK vaccination programme, taking part in formally approved COVID-19 vaccine clinical trials, or u…
288	ReliefWeb	Iraq: Coronavirus Disease 2021 (COVID-19) - Weekly Situation Report (Week 23) (7 – 13 June 2021) [EN/AR] - Iraq	Find help on how to use the site, read terms and conditions, view the FAQs and API documentation.
289	Healthline	Coronavirus Loss of Taste, Loss of Smell: Is It a Common Symptom?	Share on Pinterest COVID-19, the respiratory disease caused by the new coronavirus, can have a variety of symptoms. Often, the types of symptoms and their severity can vary from person to person. In addition to respiratory symptoms like a cough and shortness of breath, COVID-19 can also have other types of symptoms. One of these is losing your sense of smell or taste. Let’s take a closer look at …
290	SCMP Infographics	How coronavirus is transforming our space and architecture	Global efforts to contain Covid-19 have led to mass lockdowns, turning densely populated cities into ghost towns. Our daily routines and how we interact with our environments have changed — possibly forever. Architects and urban designers are finding ways to adapt the spaces we live and work in amid the coronavirus pandemic. Through history, they have joined the fight against infectious diseases.…
291	BBC	University study finds Covid survives three days on fabric	Water was enough to remove the virus in all of the washing machines tested when it was added in droplets but not when scientists soiled the fabric with an artificial saliva containing the virus.
292	Al Jazeera	New record rise in India’s COVID cases, deaths; curfew in capital	India reports 273,810 new cases, taking its overall caseload past 15 million and a record 1,619 deaths as Delhi announces six-day curfew. India has reported a record rise in coronavirus infections of 273,810, as capital New Delhi announces a complete curfew starting Monday night and hospitals across the country struggle with a shortage of hospital beds and oxygen supplies. The country’s deaths fr…
293	NBC News	Tracking coronavirus case surges in states across the country	Covid-19 has taken hold across the country. But not all upticks are the same. NBC News is tracking which states are seeing prolonged or dramatic case increases as the country heads into summer. The charts below show each state’s two-week average of new Covid-19 cases. Areas highlighted in red represent periods where the rate of new cases exceeds the two-week average. The longer the red line, the …
294		Coronavirus (COVID-19): vaccine	Vaccines help protect you from viruses and bacteria that cause illnesses. They also protect everyone around you. The more people in a community who are vaccinated and protected from COVID-19, the harder it is for the virus to spread. COVID-19 vaccines must be approved for use by Health Canada. COVID-19 immunization plan Nova Scotia’s COVID-19 immunization plan includes 3 phases. Each phase identi…
295	AARP	Health Experts on the Future of COVID-19	That's not the case with COVID-19, says Clare Rock, M.D., associate professor of medicine in the Division of Infectious Diseases at Johns Hopkins School of Medicine. As she explains, both the COVID and influenza vaccines “don't produce that sterilizing immunity, which means people can still get mild infections. Although we still don't know whether they can pass infections on to others.” The COVID…
296		Coronavirus (COVID-19): travel and transport	General travel Travel is allowed within Scotland. Travel is allowed between Scotland and England, Wales, Northern Ireland, the Channel Islands and the Isle of Man. For restrictions on travel between Scotland and the rest of the world see the international travel section below. These rules may be changed depending on the state of the pandemic in Scotland and in other countries. Please check back h…
297	WION	Delta coronavirus variant 60 per cent more transmissible, says UK	British government said on Friday that the Delta variant of coronavirus is 60 per cent more transmissible than the variant that forced the lockdown in January. The Delta variant has caused a rise in cases in Britain, prompting questions about whether social distancing restrictions will be lifted as planned from June 21. New research from Public Health England "suggests that the Delta variant is a…
298	State of Illinois Coronavirus	Vaccination Locations	Large clinics open to the public including state-operated mass vaccination sites, local health departments, and hospital clinics can be found on the map below (these sites may not yet be included in Vaccines.gov). State-operated mass vaccination sites are now welcoming walk-ins in addition to pre-booked appointments.
299	The Atlantic	This Overlooked Variable Is the Key to the Pandemic	Updated at 1:17 p.m. ET on October 1, 2020 There’s something strange about this coronavirus pandemic. Even after months of extensive research by the global scientific community, many questions remain open. Why, for instance, was there such an enormous death toll in northern Italy, but not the rest of the country? Just three contiguous regions in northern Italy have 25,000 of the country’s nearly …
300	The New York Times	How Nine Covid-19 Vaccines Work	Researchers are testing 90 coronavirus vaccines in clinical trials on humans. Here are explanations about how nine of the leading vaccines work. Messenger RNA Vaccines Comirnaty How the Pfizer-BioNTech Vaccine Works Cómo funciona la vacuna de Pfizer-BioNTech The vaccine, known as Comirnaty, has been approved in several countries and authorized for emergency use in many others, including the Unite…
301	Oklahoma.gov	Testing Sites	*Are you a lab that would like to be included, please register here.
302	Laboratory Equipment	Scientists Prepare for Next Coronavirus Pandemic, Possibly in 2028	Scientists are already preparing for a possible next coronavirus pandemic to strike, keeping with the seven-year pattern since 2004. In future-looking research, Northwestern University Feinberg School of Medicine scientists have identified a novel target for a drug to treat SARS-CoV-2 that also could impact a new emerging coronavirus. "God forbid we need this, but we will be ready," said Karla Sa…
303	Reuters Graphics	Latest updates: COVID-19 vaccination charts, maps and eligibility by country	What you need to know Reuters has launched a global effort to track the vaccine rollout plans of over 80 countries and all 50 U.S. states. Our journalists are collecting, verifying and updating information on vaccine availability and eligibility as the plans are announced and implemented by governments and health authorities around the world. Reuters is also analysing how quickly countries are va…
304	ReliefWeb	UNHCR Funding Update: Coronavirus Emergency (as of 1 June 2021) - World	Find help on how to use the site, read terms and conditions, view the FAQs and API documentation.
305	CNN	A more contagious coronavirus variant is spreading across the US. Can vaccines stop it?	(CNN) A new, more contagious and potentially more deadly variant of the coronavirus is spreading across the US, and health officials are worried. The B.1.1.7 variant, first spotted in the UK, is not only more easily transmitted, but it also appears to be more deadly . Dr. Anthony Fauci warned about it Friday in a White House coronavirus update. It was first spotted in Colorado at the end of Decem…
306	Pennsylvania Department of Health	COVID-19 Vaccine	Vaccine Data COVID-19 Vaccine Dashboard See Pennsylvania's vaccine data by county and review a demographic breakdown of who has been vaccinated. OpenData The Department of Health has made COVID-19 vaccination data available through the commonwealth's OpenData platform. The commonwealth's OpenData platform also shows how the commonwealth's public-facing services are providing relief and support to…
307	ReliefWeb	UNHCR Funding Update: Coronavirus Emergency (as of 16 June 2021) - World	Find help on how to use the site, read terms and conditions, view the FAQs and API documentation.
308	CNN	New York reaches vaccine milestone and joins California in reopening	(CNN) Tuesday brought reopenings in two of the largest states, with New York reaching an important vaccine milestone and joining California in dropping most of its Covid-19 restrictions. "This is a momentous day, and we deserve it because it has been a long, long road," New York Gov. Andrew Cuomo said. "We can now return to life as we know it." At least 70% of New Yorkers have received at least o…
309		What is the Full List of the COVID-19 Vaccine Ingredients?	Warning! It seems that JavaScript is not working in your browser. It could be because it is not supported, or that JavaScript is intentionally disabled. Some of the features on CT.gov will not function properly with out javascript enabled.
310	The Atlantic	What Breakthrough Infections Can Tell Us	With 165 million people and counting inoculated in the United States, vaccines have, at long last, tamped the pandemic’s blaze down to a relative smolder in this part of the world. But the protection that vaccines offer is more like a coat of flame retardant than an impenetrable firewall. SARS-CoV-2 can, very rarely, still set up shop in people who are more than two weeks out from their last COVI…
311	West Virginia Department of Health and Human Resources	COVID-19 Vaccine	Please always check with your local venue for last minute changes. Any West Virginian age 65 and older who is still waiting on an appointment is urged to call the West Virginia Vaccine Info Line: 1-833-734-0965 to be scheduled for an appointment to be vaccinated. The info line is open Monday-Friday from 8 a.m. to 6 p.m., and Saturday from 9 a.m. to 5 p.m.
312	CTV News	Coronavirus vaccination tracker: How many people in Canada have received shots?	TORONTO -- Canada is in the middle of its largest mass vaccination program in history, with tens of thousands of COVID-19 inoculations being administered daily across the provinces and territories. Four vaccines, developed by Pfizer, Moderna, AstraZeneca and Johnson & Johnson, have been authorized for use in Canada to date. As the country continues the ongoing fight against COVID-19, CTVNews.ca i…
313		FDA Takes Key Action in Fight Against COVID-19 By Issuing Emergency Use Authorization for First COVID-19 Vaccine	Español Today, the U.S. Food and Drug Administration issued the first emergency use authorization (EUA) for a vaccine for the prevention of coronavirus disease 2019 (COVID-19) caused by severe acute respiratory syndrome coronavirus 2 (SARS-CoV-2) in individuals 16 years of age and older. The emergency use authorization allows the Pfizer-BioNTech COVID-19 Vaccine to be distributed in the U.S. “The…
314	Times of India	Coronavirus: What is happy hypoxia and how dangerous can it be for COVID-19 patients?	The pandemic took a tragic turn when the second wave of coronavirus hit millions of people in India. Not only did it claim many lives, but it also left a considerable number of people gasping for breath. As we know, COVID-19 is a respiratory illness and takes a massive toll on our lungs and other parts of the body. In severe COVID patients, it can lead to a drop in oxygen levels, making it diffic…
315		How Is The COVID-19 Vaccination Campaign Going In Your State?	How Is The COVID-19 Vaccination Campaign Going In Your State? This page is updated on weekdays. Vaccinating a high percentage of the population against COVID-19 is a crucial part of the U.S. strategy to curb the pandemic. Since COVID-19 vaccine distribution began in the United States on Dec. 14, more than 342 million doses have been administered, fully vaccinating over 163 million people or 49.1%…
316	NBC Chicago	Illinois Coronavirus Updates: State Launches $10M Vaccine Lottery	A new vaccine lottery in Illinois will offer a total of $10 million in total prize money to residents who get vaccinated against COVID-19. And as federal health officials issue new warnings about the coronavirus delta variant, Gov. J.B. Pritzker revealed what concerns him most about the new strain. Here's what you need to know about the coronavirus pandemic across Illinois today: Illinois Offerin…
317		Return to Campus Fall 2021	Information on this page is for the Fall 2021 semester For information on what is in effect currently, visit the Summer 2021 page As Quebec reopens and all students and staff return to McGill, we expect the situation on campus to evolve quickly. Here’s what to expect and how you can prepare. We will be continually adding information, resources and answers to your questions as the summer progresse…
318	Reuters	The ex-Pfizer scientist who became an anti-vax hero	Late last year, a semi-retired British scientist co-authored a petition to Europe’s medicines regulator. The petitioners made a bold demand: Halt COVID-19 vaccine clinical trials. Even bolder was their argument for doing so: They speculated, without providing evidence, that the vaccines could cause infertility in women. The document appeared on a German website on Dec.1. Scientists denounced the …
319		Private providers of COVID-19 testing: what you need to know	The Department of Health and Social Care ( DHSC ) is aware of private-sector (non-NHS) providers who are undergoing UKAS accreditation in order to provide COVID-19 testing services to companies or individuals. Individuals with coronavirus symptoms should self-isolate immediately and get an NHS Test and Trace test to check if they have coronavirus. Free NHS testing is for individuals with symptoms…
320		FDA Takes Additional Action in Fight Against COVID-19 By Issuing Emergency Use Authorization for Second COVID-19 Vaccine	Español Today, the U.S. Food and Drug Administration issued an emergency use authorization (EUA) for the second vaccine for the prevention of coronavirus disease 2019 (COVID-19) caused by severe acute respiratory syndrome coronavirus 2 (SARS-CoV-2). The emergency use authorization allows the Moderna COVID-19 Vaccine to be distributed in the U.S. for use in individuals 18 years of age and older. “…
321	BBC	Covid: Vaccine refuser regrets turning down jab after catching virus	Recalling the moment he last saw sons Rayan, nine, and Aryan, seven, before going into hospital, he said: "One of the saddest scenes ever I've witnessed. I said: 'I'm all right, daddy will be all right'.
322	The Conversation	COVID lab-leak theory: ‘rare’ genetic sequence doesn’t mean the virus was engineered	The theory that the COVID-19 pandemic was triggered by the Sars-CoV-2 virus being leaked from the Wuhan Institute of Virology in China was recently given new life following an explosive article in the Wall Street Journal(WSJ) in which the authors claimed “the most compelling reason to favour the lab leak hypothesis is firmly based in science”. But does the science really support the claim that th…
323	The Hindu	Coronavirus | Single dose only 33% effective against B.1.617.2 variant: U.K.	The finding is significant for India, relying heavily on Covishield, with B.1.617.2 becoming the dominant variant A single dose of the AstraZeneca vaccine, in the United Kingdom, was only 33% effective in protecting against symptomatic COVID-19 coronavirus involving the B.1.617.2 variant, first identified in India, as compared to a 59% efficacy from two doses of the vaccine, a study by scientists…
324	WHO | World Health Organization	Impact of COVID-19 on people's livelihoods, their health and our food systems	The COVID-19 pandemic has led to a dramatic loss of human life worldwide and presents an unprecedented challenge to public health, food systems and the world of work. The economic and social disruption caused by the pandemic is devastating: tens of millions of people are at risk of falling into extreme poverty, while the number of undernourished people, currently estimated at nearly 690 million, …
325	The Washington Post	FAQ: The latest advice on masks and covid	Update: The latest recommendations from the Centers for Disease Control and Prevention on masking after vaccination can be found here: CDC urges vaccinated people in high-transmission areas to resume wearing masks indoors as delta variant spreads At this stage in the pandemic, although nearly half of Americans are vaccinated against the novel coronavirus, the more transmissible delta variant and …
326	AP News	Nearly all COVID deaths in US are now among unvaccinated	Nearly all COVID deaths in US are now among unvaccinated Nearly all COVID-19 deaths in the U.S. now are in people who weren’t vaccinated, a staggering demonstration of how effective the shots have been and an indication that deaths per day — now down to under 300 — could be practically zero if everyone eligible got the vaccine. Full Coverage: Coronavirus pandemic An Associated Press analysis of a…
327	The Washington Post	Timeline: How the Wuhan lab-leak theory suddenly became credible	March 11: Scientific American publishes a profile of virologist Shi Zhengli, who heads a group that studies bat coronaviruses at WIV. “I had never expected this kind of thing to happen in Wuhan, in central China,” she said. If coronaviruses were the culprit, she remembers thinking, “Could they have come from our lab?” The article said that after the virus emerged, Shi frantically went through her…
328	MedicineNet	How Do You Know if You Have a Sinus Infection (Sinusitis) or COVID-19 Coronavirus?	What is a sinus infection vs. COVID-19 coronavirus? If you have symptoms like nasal congestion and swelling around the bridge of nose and eyes, you may have sinus infection. But if you are experiencing shortness of breath or chills along with other symptoms, you may have COVID infection. As doctors and researchers continue to learn more about COVID-19 and the novel coronavirus, you might be wonde…
329	CNN	What we know about Moderna's coronavirus vaccine and how it differs from Pfizer's	(CNN) Moderna's coronavirus vaccine is similar to the Pfizer-BioNTech vaccine that was the first Covid-19 vaccine authorized and shipped out to the first Americans last week. But there are a few key differences. Most importantly, Moderna's vaccine can be stored in normal freezers and does not require a super-cold transportation network, making it more accessible for smaller facilities and local c…
330	The Washington Post	Models predict U.S. coronavirus infections could surge this fall if vaccination rates lag, former FDA chief says	“I think that we will have a drug that inhibits viral replication. Pfizer, the company I’m on the board of, is working on one. Merck is working on another one in advanced development,” he said. “I think we will get a drug that inhibits viral replication that could be taken on an outpatient basis … when you first have a diagnosis to prevent the progression to disease.”
331	NJ.gov	TRANSCRIPT: May 26th, 2021 Coronavirus Briefing Media	Governor Phil Murphy: Good afternoon, everyone. Joining me to my right is the woman who needs no introduction, the Commissioner of the Department of Health, Judy Persichilli. To her right, the Department of Health's COVID-19 Medical Advisor and former State Epidemiologist, Dr. Eddy Bresnitz. To my far left, another guy who needs no introduction, State Police Superintendent Colonel Pat Callahan, a…
332	The Washington Post	Spread of delta coronavirus variant exposes poorly vaccinated regions to renewed danger	But the delta variant, which is much more transmissible and causes more severe illness than previous versions of the virus, is taking over in the United States with stunning speed, as it did in India, where it was first identified, and later in the United Kingdom. It has doubled as a percentage of new infections every two weeks, Fauci said, from 1.2 percent of new infections on May 8 to 20.6 perc…
333	Hackensack Meridian Health	A Simple Breakdown of the Ingredients in the COVID Vaccines	January 11, 2021 Clinical Contributors to this Story contributes to topics such as Allergy and Immunology. Three COVID-19 vaccines have been granted Emergency Use Authorization (EUA) from the U.S. Food and Drug Administration (FDA) since mid-December 2020. Prior to authorization by the FDA, these vaccines underwent the same rigorous safety and effectiveness standards as all other vaccines. Quickl…
334	CNN	June 11, 2021 coronavirus news	With California set to fully reopen on June 15, the state will drop its stay-at-home order and is revising health directives as it begins to roll back most pandemic-related executive orders, Gov. Gavin Newsom said. A new health order will go into effect Tuesday, allowing for vaccinated individuals to go without a face covering in most situations. Masks will still be required on public transportat…
335	Science Signaling	Mn2+ coordinates Cap-0-RNA to align substrates for efficient 2′-O-methyl transfer by SARS-CoV-2 nsp16	Uniquely coronavirus Virally encoded 2′-O-methyltransferases catalyze the last step in the capping of viral RNAs, which protects the RNAs from degradation and prevents them from triggering host defenses. Minasov et al. report structures of the SARS-CoV-2 methyltransferase, a heterodimeric complex of the enzyme nsp16 and its coactivator nsp10, in complex with a short, capped RNA (instead of the RN…
336	Wiley Online Library	Promising traditional Indian medicinal plants for the management of novel Coronavirus disease: A systematic review	3.1 Potential traditional Indian medicinal plants for viral-induced severe acute respiratory infection—A preclinical perspective 3.1.1 Acacia arabica (Lam.) Willd. (Leguminosae) Acacia arabica is also known as gum arabic tree. It has many medicinal roles in Ayurveda and is used in the management of several health diseases, for instance, asthma, inflammation, cough, flu (Singh, Satapathy, & Prasad…
337	Reuters	France opts for mRNA vaccines for second coronavirus shot	PARIS (Reuters) - France’s top health advisory body in charge of COVID-19 vaccines recommended on Friday that recipients of a first dose of the AstraZeneca shot who are under 55 should receive a second dose with a so-called messenger RNA vaccine. Reuters reported on Thursday that the Haute Autorite de la Sante (HAS) had opted for the dose-mixing recommendation, which has not yet been evaluated in…
338	The Guardian	UK removes quarantine requirement for arrivals from Balearics, Malta and some Caribbean islands – as it happened	Here is some reaction to the changes to the UK’s green list from our transport correspondent, Gwyn Topham. The Balearic islands accounted for more than 8% of UK flights to EU countries in the last pre-Covid summer of 2019, when almost 1,000 flights a week would depart from the UK, according to data from analysts Cirium. Next week just 214 are scheduled to fly from the UK to the islands, mainly fr…
339	Healthline	How Accurate Are Rapid COVID Tests? What Research Shows	Share on Pinterest COVID-19 is a respiratory disease that can cause severe illness, especially in people with preexisting health conditions like diabetes, obesity, and high blood pressure. Two types of tests are commonly used to test for current infection of SARS-CoV-2, the coronavirus that causes COVID-19. The first type are polymerase chain reaction (PCR) tests, also called a diagnostic tests o…
340	Tampa Bay Times	YouTube removes video of DeSantis coronavirus roundtable	TALLAHASSEE — YouTube has removed a recording of a roundtable discussion on public health that was held by Gov. Ron DeSantis last month after the video-sharing platform said it included information on mask-wearing that “contradicts the consensus of local and global health authorities.” The March 18 roundtable discussion featured a panel of physicians who appeared to be hand-picked because their v…
341	US Food and Drug Administration	FDA Issues Emergency Use Authorization for Third COVID-19 Vaccine	Español Today, the U.S. Food and Drug Administration issued an emergency use authorization (EUA) for the third vaccine for the prevention of coronavirus disease 2019 (COVID-19) caused by severe acute respiratory syndrome coronavirus 2 (SARS-CoV-2). The EUA allows the Janssen COVID-19 Vaccine to be distributed in the U.S for use in individuals 18 years of age and older. “The authorization of this …
342	CBS News	Climate change "may have played a key role" in coronavirus pandemic, study says	Human-caused climate change "may have played a key role" in the coronavirus pandemic. That's the conclusion of a new study which examined how changes in climate have transformed the forests of Southeast Asia, resulting in an explosion of bat species in the region. The researchers found that, due to changes in vegetation over the past 100 years, an additional 40 species of bat have moved into the …
343	NJ.gov	TRANSCRIPT: April 19th, 2021 Coronavirus Briefing Media	Governor Phil Murphy: Good afternoon, everyone. With me, to my right, is the woman who needs… actually she's not here. But another familiar face, to my right, the State's Epidemiologist Dr. Christina Tan; Tina, great to have you with us. To my left, the Superintendent of the State Police, another guy who needs no introduction, Colonel Pat Callahan. We have Jared Maples of the Office of Homeland S…
344	Los Angeles Times	Tracking coronavirus vaccinations in California	So far, 60.8% of residents have received at least one dose, about 23.8 million people. Among all Californians, 53% are fully vaccinated, meaning they have either received both shots of a two-dose regime from Pfizer or Moderna, or the single-dose Johnson & Johnson vaccine. To date, 42,807,785 shots of have been given out to Californians across the state. Over the last seven days, an average of 60,…
345	Tacoma News Tribune	Latest Washington state coronavirus, COVID-19 cases, deaths | Tacoma News Tribune	The Washington state Department of Health reported 717 new COVID-19 cases and 18 deaths Monday. Pierce County reported 97 cases and no new deaths. The county has 551 deaths likely caused by COVID-19, according to the Tacoma-Pierce County Health Department. Statewide totals from the illness caused by the coronavirus are 423,382 and 5,640 deaths. Those numbers are up from 422,665 cases and 5,622 de…
346	The Economic Times	Slovakia's Vavro tests positive for coronavirus at Euro 2020	Slovakia defender Denis Vavro and a member of the team's coaching staff have tested positive for the coronavirus ahead of the European Championship match against Sweden, coach Stefan Tarkovic said Thursday.They are the first positive tests for COVID-19 to have been announced since Euro 2020 started.Tarkovic said Vavro has no symptoms and is isolating. He didn't disclose the name of the coach.Test…
347	Geo.tv	Coronavirus: PIA given green light to resume flights to Canada	Announcement came after Canadian officials allowed PIA to resume its flights to Toronto. Earlier PIA was only allowed to operate cargo flights due to a surge in coronavirus cases. Approval was given after PIA CEO assured Canadian government that airline will be following strict standard operating procedures. KARACHI: A PIA spokesperson announced Monday that the national carrier will resume its di…
348	BBC	Coronavirus: JP Morgan bankers told to report vaccine status	"Employers in other sectors arguably do not have the same strong rationale for instructing staff to take the vaccine - for example, professional services, where it has been shown that work can be done effectively from home," they said.
349	Al Jazeera	SA minister Zweli Mkhize put on leave over corruption allegations	South African health minister placed on special leave amid claims over the ministry’s award of COVID-19-related contracts. South Africa’s President Cyril Ramaphosa has put his Health Minister Zweli Mkhize on special leave, after allegations his department irregularly awarded COVID-19-related contracts to a communications company controlled by his former associates. “This period of special leave w…
350	Al Jazeera	As infections rise, Cuban doctors fan out to encourage COVID jabs	Havana, Cuba – There is a health clinic on every corner in Havana, each with a family doctor and nurse. Over the last weeks, these health workers have been out visiting their patients in the Cuban capital, from the solares – warren-like buildings where whole families live in single rooms – to smarter apartments in crumbling art deco buildings where memories of wealth still show in grand windows l…
351	CNN	Supreme Court allows coronavirus eviction moratorium to remain in place	Chief Justice John Roberts and Justice Brett Kavanaugh joined with the court's three liberals to keep the moratorium in place. Justices Clarence Thomas, Samuel Alito, Neil Gorsuch and Amy Coney Barrett said they would have granted the request to lift it. The current moratorium was set to expire Wednesday, but last week CDC Director Dr. Rochelle Walensky announced what she said was a "final" exten…
352	CNN	Delta Plus: What we know about the coronavirus variant	(CNN) A new and slightly changed version of the Delta coronavirus variant is spreading in a number of countries including the United Kingdom, United States and India, health officials say. This strain, which has generated a significant amount of global media attention, is called B.1.617.2.1 or AY.1 -- Delta Plus for short, and is a version of the Delta variant first detected in India in February.…
353	Al Jazeera	South Africa’s third COVID wave could be the worst yet	Accounting for almost 40 percent of all coronavirus deaths in Africa, the country is struggling to cope with growing coronavirus cases driven by the Delta variant. Cape Town, South Africa – From his 10-bed private clinic in western Johannesburg, Bayanda Gumende is more used to treating renal diseases than COVID-19. But with the city’s hospitals full, patients lingering in casualty wards for days …
354	The Indian Express	Coronavirus India Highlights: Cases with variants of concern rose from 10% in May to 51% till June 20, parliamentary panel told	Coronavirus India Highlights: Covid-19 cases with variants of concern rose from 10.31 per cent of total infections in May to 51 per cent till June 20, top government officials told a parliamentary panel on Monday. Officials stressed that both Covaxin and Covishield work against these strains albeit with slightly reduced potency, news agency PTI reported. Meanwhile, Covid Task Force chief Dr V K P…
355	The Atlantic	Why No One Is Sure If Delta Is Deadlier	The coronavirus is on a serious self-improvement kick. Since infiltrating the human population, SARS-CoV-2 has splintered into hundreds of lineages, with some seeding new, fast-spreading variants. A more infectious version first overtook the OG coronavirus last spring, before giving way to the ultra-transmissible Alpha (B.1.1.7) variant. Now Delta (B.1.617.2), potentially the most contagious cont…
356	Reuters	UK coronavirus vaccines have weakened link between infections and death, says scientist	LONDON, June 27 (Reuters) - Britain's mass COVID-19 vaccination campaign has weakened the link between infections and deaths but it has not yet been completely broken, the head of a scientific advisory body to the government said on Sunday. Prime Minister Boris Johnson is hoping to lift most remaining coronavirus restrictions on July 19 after being forced to postpone any further easing this month…
357	Financial Times	Subscribe to read	Make informed decisions with the FT Keep abreast of significant corporate, financial and political developments around the world. Stay informed and spot emerging risks and opportunities with independent global reporting, expert commentary and analysis you can trust.
358	The Guardian	Delta Covid variant may be edging race against vaccines	The transmission advantage of the Delta variant that is spreading at pace globally is a sign that the race between vaccination and the virus could tip in favour of the latter unless countries ramp up their immunisation campaigns and practise caution, scientists say. The variant, first detected in India, has been identified in at least 92 countries and is considered the “fittest” variant yet of th…
359	The Guardian	Will vaccines protect us against the Delta variant?	What is the Delta variant? The Delta variant, also known as lineage B.1.617.2, is a version of Sars-CoV-2, the virus that causes Covid-19. It was first detected in India late last year and contains mutations in the gene that codes for the spike protein which the virus uses to enter cells in the body. According to Public Health England (PHE), this has provided the Delta variant with a transmissibi…
360	BBC	Covid-19: A coronavirus-linked threat to children in India	The inflammatory condition remains rare, and if treated in time, mortality appears to be low: only one of the 23 patients in four Mumbai hospitals who were afflicted with the condition and examined as a part of a study, died. The Royal College of Paediatrics and Child Health in UK - where the condition is called Paediatric Multisystem Inflammatory Syndrome or PIMS - has said mortality numbers are…
361	ScienceAlert	A Coronavirus Epidemic Hit Humanity 20,000 Years Ago, DNA Study Reveals	A coronavirus may have swept across East Asia more than 20,000 years ago, leaving traces in the DNA of people in modern China, Japan and Vietnam. Our research, published in Current Biology, found evidence of genetic adaptation to the coronavirus family of viruses in 42 genes in modern populations in these regions. The COVID-19 pandemic, caused by the coronavirus SARS-CoV-2, is so far responsible …
362	The New York Times	Opinion | Where Did the Coronavirus Come From? What We Already Know Is Troubling.	There were curious characteristics about the H1N1 influenza pandemic of 1977-78, which emerged from northeastern Asia and killed an estimated 700,000 people around the world. For one, it almost exclusively affected people in their mid-20s or younger. Scientists discovered another oddity that could explain the first: It was virtually identical to a strain that circulated in the 1950s. People born …
363	BBC	Coronavirus: Israel reimposes masks amid new virus fears	Following the outbreak of the pandemic in late-2019, Israel became one of the worst affected countries in the world, registering about 60,000 infections per week at its peak in January. It imposed three lockdowns and ultimately saw a dramatic decline in cases as its vaccination programme was rolled out.
364	FactCheck.org	The Facts – and Gaps – on the Origin of the Coronavirus	In support of them, many people question why no intermediate animal has been identified yet and point to the proximity of a top coronavirus lab at the Wuhan Institute of Virology, which is located about a half hour drive from the Huanan Seafood Market that was linked to many of the first COVID-19 cases in December 2019. WIV is home to a lab headed by Shi Zhengli, a virologist famous for her work …
365	Healthline	Coronavirus Temperature Range: How Fever Shows Up With COVID-19	COVID-19 symptoms, including fever, can start anywhere from 2 days to 2 weeks after exposure to the virus. Fever is one of the ways your body tries to fight off infection. For that reason, it’s a common symptom of COVID-19, which typically gets reported by those who have it. However, not everyone who gets COVID-19 will develop a fever. According to the , you have a fever if your temperature is 10…
366	CNN	A coronavirus epidemic hit East Asia 20,000 years ago, new study shows	A team of researchers from Australia and the United States has found evidence of a coronavirus epidemic that broke out more than 20,000 years ago in East Asia, according to a study published in the Current Biology scientific journal on Thursday. In the study, the researchers studied the genomes of more than 2,500 people from 26 different populations around the world. They pinpointed the earliest …
367	DW	Coronavirus lambda variant spreads across Latin America	Classified as a "variant of interest" by the World Health Organization (WHO) on June 17, the lambda, or C.37, variant of the coronavirus has already been detected in 29 nations — seven of them in Latin America. In Peru, where it was identified in August, the lambda variant now accounts for 82% of new infections, and it is also being found in one in three confirmed cases in Chile. It is also sprea…
368	CNN	A coronavirus epidemic hit East Asia 20,000 years ago, new study shows	A team of researchers from Australia and the United States has found evidence of a coronavirus epidemic that broke out more than 20,000 years ago in East Asia, according to a study published in the Current Biology scientific journal on Thursday. In the study, the researchers studied the genomes of more than 2,500 people from 26 different populations around the world. They pinpointed the earliest …
369	DW	Coronavirus lambda variant spreads across Latin America	Classified as a "variant of interest" by the World Health Organization (WHO) on June 17, the lambda, or C.37, variant of the coronavirus has already been detected in 29 nations — seven of them in Latin America. In Peru, where it was identified in August, the lambda variant now accounts for 82% of new infections, and it is also being found in one in three confirmed cases in Chile. It is also sprea…
370	Nature	Deleted coronavirus genome sequences trigger scientific intrigue	Partial SARS-CoV-2 sequences from early outbreaks in Wuhan were removed from a US government database by the scientists who deposited them. Efforts to study the early stages of the coronavirus pandemic have received help from a surprising source. A biologist in the United States has ‘excavated’ partial SARS-CoV-2 genome sequences from the beginnings of the pandemic’s probable epicentre in Wuhan, …
371	AP News	Nearly all COVID deaths in US are now among unvaccinated	Nearly all COVID deaths in US are now among unvaccinated Nearly all COVID-19 deaths in the U.S. now are in people who weren’t vaccinated, a staggering demonstration of how effective the shots have been and an indication that deaths per day — now down to under 300 — could be practically zero if everyone eligible got the vaccine. Full Coverage: Coronavirus pandemic An Associated Press analysis of a…
372	Live Science	Scientist recovers coronavirus gene sequences secretly deleted last year in Wuhan	Finding the origin story for SARS-CoV-2, the coronavirus responsible for nearly 3.9 million deaths worldwide, has been largely hampered by lack of access to information from China where cases first popped up. Now, a researcher in Seattle has dug up deleted files from Google Cloud that reveal 13 partial genetic sequences for some of the earliest cases of COVID-19 in Wuhan, Carl Zimmer reported for…
373	Reuters	Explainer: What is the Delta variant of coronavirus with K417N mutation?	June 23 (Reuters) - India said on Wednesday it has found around 40 cases of the Delta coronavirus variant carrying a mutation that appears to make it more transmissible, and advised states to increase testing. Below is what we know about the variant. WHAT IS DELTA PLUS? The variant, called "Delta Plus" in India, was first reported in a Public Health England bulletin on June 11. It is a sub-lineag…
374	The New York Times	Scientist Finds Early Virus Sequences That Had Been Mysteriously Deleted	About a year ago, more than 200 data entries from the genetic sequencing of early cases of Covid-19 in Wuhan disappeared from an online scientific database. Now, by rooting through files stored on Google Cloud, a researcher in Seattle reports that he has recovered 13 of those original sequences — intriguing new information for discerning when and how the virus may have spilled over from a bat or …
375	CNBC	WHO says delta is the fastest and fittest Covid variant and will 'pick off' most vulnerable	The highly contagious delta variant is the fastest and fittest coronavirus strain yet, and it will "pick off" the most vulnerable people, especially in places with low Covid-19 vaccination rates, World Health Organization officials warned Monday. Delta, first identified in India, has the potential "to be more lethal because it's more efficient in the way it transmits between humans and it will ev…
376	CNN	A coronavirus outbreak hit a Florida government building. Two people are dead but a vaccinated employee wasn't infected	The outbreak began in the IT department, according to Manatee County Administrator Scott Hopes, who is also an epidemiologist. Another person who worked on the same floor but in a different department also tested positive for coronavirus last week. Of the six people infected, five were hospitalized. One employee who was in the hospital died and another employee who was not hospitalized also died,…
377	NPR	Fauci Warns Dangerous Delta Variant Is The Greatest Threat To U.S. COVID Efforts	Fauci Warns Dangerous Delta Variant Is The Greatest Threat To U.S. COVID Efforts Susan Walsh/AP The dangerous Delta variant of the coronavirus is spreading so quickly in the United States that it's likely the mutant strain will become predominant in the nation within weeks, according to federal health officials and a new analysis. At a White House briefing on COVID-19 on Tuesday, Dr. Anthony Fauc…
378	Nature	Delta coronavirus variant: scientists brace for impact	When the first cases of the SARS-CoV-2 Delta variant were detected in the United Kingdom in mid-April, the nation was getting ready to open up. COVID-19 case numbers, hospitalizations and deaths were plummeting, thanks to months of lockdown and one of the world’s fastest vaccination programmes. Two months later, the variant, which was first detected in India, has catalysed a third UK wave and for…
379	BBC	UK Covid infections rise as Delta variant dominates	The trend is "uncertain" in Scotland and Northern Ireland, says the ONS, while in Wales the latest estimate is one in 1,500 people infected - down from one in 1,300 in the previous week - although first minister Mark Drakeford says a third wave of Covid is under way linked to the Delta variant.
380	CNN	It's not just Delta -- other coronavirus variants worry scientists, also	(CNN) Coronavirus variants are what keep Dr. Scott Lindquist, an epidemiologist for Washington state, up at night. "I have got to be honest -- last thing I think about before I go to bed are the variants and the first thing I think about in the morning are the variants," Lindquist told a briefing this week. And while federal health officials are warning most about the Delta variant -- the B.1.617…
381	Al Jazeera	‘It will get very bad’: Experts warn on Indonesia COVID surge	Government is blaming the Delta variant for latest jump in cases, but experts say policy failures are to blame. Health officials in Indonesia are blaming the emergence of the Delta variant first detected in India for a massive surge in COVID-19 that has seen the number of daily new cases more than triple in recent weeks, but some of the country’s leading infectious disease experts say the real re…
382	NBC News	The science around the lab leak theory hasn't changed. But here's why some scientists have.	Alina Chan isn't saying the coronavirus definitely leaked from a lab in China. What she is saying is what more scientists have grown comfortable discussing publicly: There's no clear evidence either way. "I know a lot of people want to have a smoking gun," said Chan, a postdoctoral associate at the Broad Institute of MIT and Harvard University who specializes in genetic engineering and has been v…
383	The Guardian	Previous Covid infection may not offer long-term protection, study finds	Previous infection with coronavirus does not necessarily protect against Covid in the longer term, especially when caused by new variants of concern, a study on healthcare workers suggests. Researchers at Oxford University found marked differences in the immune responses of medical staff who contracted Covid, with some appearing far better equipped than others to combat the disease six months lat…
384	The New York Times	A Top Virologist in China, at Center of a Pandemic Storm, Speaks Out	To a growing chorus of American politicians and scientists, she is the key to whether the world will ever learn if the virus behind the devastating Covid-19 pandemic escaped from a Chinese lab. To the Chinese government and public, she is a hero of the country’s success in curbing the epidemic and a victim of malicious conspiracy theories. Shi Zhengli, a top Chinese virologist, is once again at t…
385	The Washington Post	Coronavirus infections dropping where people are vaccinated, rising where they are not, Post analysis finds	States with higher vaccination rates now have markedly fewer coronavirus cases, as infections are dropping in places where most residents have been immunized and are rising in many places people have not, a Washington Post analysis has found. States with lower vaccination also have significantly higher hospitalization rates, The Post found. Poorly vaccinated communities have not been reporting ca…
386	BBC	Covid: Is there a limit to how much worse variants can get?	One thing that is often claimed, but attracts scientific scorn, is that the virus must get milder in order to spread more easily. There is very little evolutionary pressure on the virus for that to happen. The virus is already off into the next person long before it kills the person it infected. And the people who do the most spreading (younger people) are those who don't get very ill.
387	The Guardian	Delta variant causes more than 90% of new Covid cases in UK	More than 90% of Covid cases in the UK are now down to the coronavirus Delta variant first discovered in India, data has revealed, as the total number of confirmed cases passed 42,000. Also known as B.1.617.2, the Delta variant has been linked to a rise in Covid cases in the UK in the past weeks. It is believed to spread more easily than the Alpha variant, B.1.1.7, that was first detected in Kent…
388	The Guardian	Covid world map: which countries have the most coronavirus vaccinations, cases and deaths?	Since first being recorded in late 2019 in China, the Covid-19 coronavirus has spread around the world, and been declared a pandemic by the World Health Organization. Dozens of countries have recorded over 1,000 deaths, while case counts now stand at well over one million in some countries. However, differences in testing mean that the number of cases may be understated for some countries. How is…
389	Reuters	Coronavirus wave takes Haiti, yet to begin vaccinations, by surprise	PORT-AU-PRINCE, June 9 (Reuters) - For more than a year, Haiti escaped the worst ravages of the COVID-19 pandemic, reporting few cases and fatalities - a rare break for the poorest country in the Americas, which has so often been beset by misfortune. COVID-19 treatment centers closed for lack of patients, Haitians resumed life as normal, and the government hesitated to even accept its allotment o…
390	Nature	The COVID lab-leak hypothesis: what scientists do and don’t know	Debate over the idea that the SARS-CoV-2 coronavirus emerged from a laboratory has escalated over the past few weeks, coinciding with the annual World Health Assembly, at which the World Health Organization (WHO) and officials from nearly 200 countries discussed the COVID-19 pandemic. After last year’s assembly, the WHO agreed to sponsor the first phase of an investigation into the pandemic’s ori…
391	NPR	The Highly Contagious Delta Variant Is On The Rise In The U.S.	The Highly Contagious Delta Variant Is On The Rise In The U.S. The Delta variant, which was first detected in India, now accounts for more than 6% of all infections in the United States, according to the Centers for Disease Control and Prevention. And this highly transmissible variant may be responsible for more than 18% of cases in some Western U.S. states. The variant, also known as B.1.617.2, …
392	The Moscow Times	Coronavirus in Russia: The Latest News	Russia has confirmed 6,172,812 cases of coronavirus and 155,380 deaths , according to the national coronavirus information center. Russia’s total excess fatality count since the start of the coronavirus pandemic is around 483,000. July 27: What you need to know today Russia on Tuesday reported 23,032 new coronavirus cases and 779 deaths. Russia has approved clinical trials of a combination of its…
393	Al Jazeera	Why are calls growing to investigate the Wuhan lab leak theory?	Renewed interest in coronavirus origin hypothesis after criticism over WHO inquiry and arrival of new US administration. There is growing public support among the world’s scientific community for fully exploring the possibility the coronavirus may have emerged from the Wuhan Institute of Virology, leading to the global outbreak that has killed more than 3.7 million people worldwide. The lab leak …
394	BBC	Covid: White House defends Dr Fauci over lab leak emails	"You can misconstrue it however you want," he said, "that email was from a person to me saying 'thank you' for whatever it is he thought I said, and I said that I think the most likely origin is a jumping of species. I still do think it is, at the same time as I'm keeping an open mind that it might be a lab leak."
395	Healthline	7 Best At-Home Coronavirus Tests	Share on Pinterest We include products we think are useful for our readers. If you buy through links on this page, we may earn a small commission. Here’s our process. The has authorized 10 direct-to-consumer at-home COVID-19 tests. In response to the COVID-19 pandemic, which warranted a public health emergency, the FDA approved all of these tests under . It’s important to note that tests with a E…
396		Coronavirus (COVID-19) Update: May 25, 2021	Boilerplate The FDA, an agency within the U.S. Department of Health and Human Services, protects the public health by assuring the safety, effectiveness, and security of human and veterinary drugs, vaccines and other biological products for human use, and medical devices. The agency also is responsible for the safety and security of our nation’s food supply, cosmetics, dietary supplements, produc…
397	Nature	The lasting misery of coronavirus long-haulers	The lung scans were the first sign of trouble. In the early weeks of the coronavirus pandemic, clinical radiologist Ali Gholamrezanezhad began to notice that some people who had cleared their COVID-19 infection still had distinct signs of damage. “Unfortunately, sometimes the scar never goes away,” he says. Gholamrezanezhad, at the University of Southern California in Los Angeles, and his team st…
398	The Washington Post	These are the top coronavirus vaccines to watch	Warning: This graphic requires JavaScript. Please enable JavaScript for the best experience. Three vaccines to prevent covid-19 have been granted emergency use authorization by the FDA. We are tracking more than 200 experimental vaccines aimed at ending the pandemic in the United States. Three vaccines to prevent covid-19 have been granted emergency use authorization by the FDA. We are tracking m…
399	BBC	Coronavirus: How the common cold can boot out Covid	Think of the cells in your nose, throat and lungs as being like a row of houses. Once a virus gets inside, it can either hold the door open to let in other viruses, or it can nail the door shut and keep its new home to itself.
400	Scientific American	The Most Worrying Mutations in Five Emerging Coronavirus Variants	When the coronavirus SARS-CoV-2 burst upon the world last winter, scientists knew it was bad. But they also thought it was stable. Coronaviruses do not mutate as readily as the viruses that cause the flu, hepatitis or AIDS, for instance—thanks in part to a molecular “proofreading” system that SARS-CoV-2 and its kin use to prevent damaging genetic errors when replicating. Researchers were only par…
401		Coronavirus (COVID-19) Update: FDA Authorizes Drug Combination for Treatment of COVID-19	Español Today, the U.S. Food and Drug Administration issued an emergency use authorization (EUA) for the drug baricitinib, in combination with remdesivir, for the treatment of suspected or laboratory confirmed COVID-19 in hospitalized adults and pediatric patients two years of age or older requiring supplemental oxygen, invasive mechanical ventilation, or extracorporeal membrane oxygenation (ECMO…
402		Are you a robot?	Why did this happen? Please make sure your browser supports JavaScript and cookies and that you are not blocking them from loading. For more information you can review our Terms of Service and Cookie Policy.
403	Healthline	Does UV Light Kill Coronavirus? Facts and Myths	Share on Pinterest Ultraviolet (UV) light is a type of radiation. It has more energy than radio waves or visible light but less energy than X-rays or gamma rays. You can be exposed to UV light via natural sunlight or through human-made sources like tanning beds. UV light has been used as a means to kill germs like bacteria and viruses. You may have also heard of its use for killing SARS-CoV-2, th…
404		Coronavirus (COVID-19) Update: FDA Authorizes First Machine Learning-Based Screening Device to Identify Certain Biomarkers That May Indicate COVID-19 Infection	Español Today, the U.S. Food and Drug Administration issued an emergency use authorization (EUA) for the first machine learning-based Coronavirus Disease 2019 (COVID-19) non-diagnostic screening device that identifies certain biomarkers that are indicative of some types of conditions, such as hypercoagulation (a condition causing blood to clot more easily than normal). The Tiger Tech COVID Plus M…
405		Coronavirus (COVID-19) Update: June 11, 2021	Boilerplate The FDA, an agency within the U.S. Department of Health and Human Services, protects the public health by assuring the safety, effectiveness, and security of human and veterinary drugs, vaccines and other biological products for human use, and medical devices. The agency also is responsible for the safety and security of our nation’s food supply, cosmetics, dietary supplements, produc…
406	The Star	Petronas LNG JV coronavirus restart plan approved	Royal Dutch Shell's LNG Canada export project in British Columbia has won approval from health officials for construction to ramp back up with improved coronavirus protection measures. Work at the site was curtailed last month by an order from the Provincial Health Officer which applied to five major industrial projects in British Columbia, including LNG Canada. "Our approved restart and measured…
407	Live Science	Scientist recovers coronavirus gene sequences secretly deleted last year in Wuhan	Finding the origin story for SARS-CoV-2, the coronavirus responsible for nearly 3.9 million deaths worldwide, has been largely hampered by lack of access to information from China where cases first popped up. Now, a researcher in Seattle has dug up deleted files from Google Cloud that reveal 13 partial genetic sequences for some of the earliest cases of COVID-19 in Wuhan, Carl Zimmer reported for…
408	BBC	Coronavirus: UK variant 'may be more deadly'	He said: "I want to stress that there's a lot of uncertainty around these numbers and we need more work to get a precise handle on it, but it obviously is a concern that this has an increase in mortality as well as an increase in transmissibility."
409	Science	New coronavirus variants could cause more reinfections, require updated vaccines	Science ’s COVID-19 reporting is supported by the Pulitzer Center and the Heising-Simons Foundation. When the number of COVID-19 cases began to rise again in Manaus, Brazil, in December 2020, Nuno Faria was stunned. The virologist at Imperial College London and associate professor at the University of Oxford had just co-authored a paper in Science estimating that three-quarters of the city’s inha…
410	NPR	How Worried Should We Be About The New U.K. Coronavirus Variant?	How Worried Should We Be About The New U.K. Coronavirus Variant? Kateryna Kon/Science Photo Library via Getty Images A new variant of the coronavirus is sweeping through England. At the same time, the country is reporting a record-high number of COVID-19 cases – nearly 40,000 on Wednesday — as well as surges in hospitalizations and deaths. In London last week, an estimated 2% of people in private…
411	Science	Blind spots thwart global coronavirus tracking	Science's COVID-19 reporting is supported by the Heising-Simons Foundation Last month, Gytis Dudas was tracking a concerning new coronavirus variant that had triggered an outbreak of COVID-19 in his native Lithuania and appeared sporadically elsewhere in Europe and in the United States. Exploring an international database of coronavirus genomes, Dudas found a crucial clue: One sample of the new S…
412	Nature	Clofazimine broadly inhibits coronaviruses including SARS-CoV-2	No statistical methods were used to predetermine sample size. The experiments were not randomized, and investigators were not blinded to allocation during experiments and outcome assessment. Cells and viruses The different cell lines and primary cells that were used in this study were chosen according to their high sensitivity to replication of a corresponding coronavirus. Human hepatoma Huh7 (JC…
413	BBC	Covid: Why is coronavirus such a threat?	He says when you look at infected cells in the laboratory you cannot tell they have been infected and yet tests show they are "screaming with virus" and this is just one of the "joker cards" the virus can play.
414		Coronavirus (COVID-19) Update: February 26, 2021	The U.S. Food and Drug Administration today announced the following actions taken in its ongoing response effort to the COVID-19 pandemic: Today, the FDA held a meeting of the Vaccines and Related Biological Products Advisory Committee to discuss the Emergency Use Authorization (EUA) request from Janssen Biotech Inc. for its COVID-19 Vaccine for the prevention of COVID-19 in individuals 18 years …
415	PNAS	Killed whole-genome reduced-bacteria surface-expressed coronavirus fusion peptide vaccines protect against disease in a porcine model	Significance We report a vaccine platform to express vaccine antigens on the surface of genome-reduced bacteria to enhance vaccine immunogenicity. We demonstrate the utility of this vaccine platform by expressing the highly conserved fusion peptide (FP) of SARS-CoV-2 and porcine epidemic diarrhea virus on the surface of Escherichia coli to produce killed whole-cell bacterial vaccines. The vaccine…
416	Nature	Coronavirus and public holidays: what the data say	With the festive season ahead, Nature examines what is known about the risks of COVID spread, and how researchers will spend their time off. You have full access to this article via your institution. As worldwide coronavirus cases continue to surge, countries are grappling with how to manage big public holidays such as Christmas and Lunar New Year, which researchers are warning could become super…
417	BBC	Coronavirus: How India descended into Covid-19 chaos	An executive from a pharmaceutical company which manufactures remdesivir said "demand had dried up" in January and February. "If the government had placed an order, we would have stockpiled and there wouldn't have been any shortage. We have ramped up production but demand has grown significantly," he said.
418	Nature	Dozens to be deliberately infected with coronavirus in UK ‘human challenge’ trials	Proponents of the trials say they can be run safely and help to identify effective vaccines, but others have questioned their value. Young, healthy people will be intentionally exposed to the virus responsible for COVID-19 in a first-of-its kind ‘human challenge trial’, the UK government and a company that runs such studies announced on 20 October. The experiment, set to begin in January in a Lon…
419	Nature	Neutralizing antibody vaccine for pandemic and pre-emergent coronaviruses	The experiments were not randomized, and only the pathologists were blinded to group treatments during experiments and outcome assessment. Animals, immunizations, and human samples Rhesus and cynomolgus macaques were housed and treated in Association for Assessment and Accreditation of Laboratory Animal Care (AAALAC)-accredited institutions. The study protocol and all veterinarian procedures were…
420		Coronavirus (COVID-19) Update: February 23, 2021	The U.S. Food and Drug Administration today announced the following actions taken in its ongoing response effort to the COVID-19 pandemic: Yesterday, the FDA issued guidances for medical product developers, specifically covering vaccines, diagnostics and therapeutics products, to address the emergence and potential future emergence of variants of SARS-CoV-2, the virus that causes COVID-19 The FDA…
421	Nature	Why US coronavirus tracking can’t keep up with concerning variants	As COVID-19 cases surge again in the United States, coronavirus variants are on the rise. But researchers fear that the country is ramping up surveillance of the coronavirus SARS-CoV-2 too slowly, allowing these variants — which evidence shows1,2 could make vaccines less effective — to spread undetected in one of the countries hit hardest by the disease. Laboratories supported by the US governmen…
422	Financial Times	Scientists warn of new coronavirus variant spreading across Europe | Free to read	A coronavirus variant that originated in Spanish farm workers has spread rapidly through much of Europe since the summer, and now accounts for the majority of new Covid-19 cases in several countries — and more than 80 per cent in the UK. An international team of scientists that has been tracking the virus through its genetic mutations has described the extraordinary spread of the variant, called …
423	Reuters	New coronavirus strain spreading in UK has key mutations, scientists say	LONDON (Reuters) - British scientists are trying to establish whether the rapid spread in southern England of a new variant of the virus that causes COVID-19 is linked to key mutations they have detected in the strain, they said on Tuesday. The mutations include changes to the important “spike” protein that the SARS-CoV-2 coronavirus uses to infect human cells, a group of scientists tracking the …
424		Coronavirus (COVID-19) Update: June 1, 2021	Boilerplate The FDA, an agency within the U.S. Department of Health and Human Services, protects the public health by assuring the safety, effectiveness, and security of human and veterinary drugs, vaccines and other biological products for human use, and medical devices. The agency also is responsible for the safety and security of our nation’s food supply, cosmetics, dietary supplements, produc…
425		Coronavirus (COVID-19) Update: March 2, 2021	The U.S. Food and Drug Administration today announced the following actions taken in its ongoing response effort to the COVID-19 pandemic: The agency has updated its FDA COVID-19 Response At-A-Glance Summary, which provides a quick look at facts, figures and highlights on the FDA's response efforts. The agency issued an Emergency Use Authorization (EUA) to Quidel for its QuickVue At-Home COVID-19…
426		Coronavirus (COVID-19) Update: June 4, 2021	Boilerplate The FDA, an agency within the U.S. Department of Health and Human Services, protects the public health by assuring the safety, effectiveness, and security of human and veterinary drugs, vaccines and other biological products for human use, and medical devices. The agency also is responsible for the safety and security of our nation’s food supply, cosmetics, dietary supplements, produc…
427	The Conversation	How worried should you be about coronavirus variants? A virologist explains his concerns	Spring has sprung, and there is a sense of relief in the air. After one year of lockdowns and social distancing, more than 171 million COVID-19 vaccine doses have been administered in the U.S. and about 19.4% of the population is fully vaccinated. But there is something else in the air: ominous SARS-CoV-2 variants. I am a virologist and vaccinologist, which means that I spend my days studying vir…
428	Scientific American	Your Immune System Evolves to Fight Coronavirus Variants	A lot of worry has been triggered by discoveries that variants of the pandemic-causing coronavirus can be more infectious than the original. But now scientists are starting to find some signs of hope on the human side of this microbe-host interaction. By studying the blood of COVID survivors and people who have been vaccinated, immunologists are learning that some of our immune system cells—which…
429	Nature	One million coronavirus sequences: popular genome site hits mega milestone	GISAID’s impressive effort to understand the spread of COVID-19 has seen scientists upload sequences from most nations on Earth. More than 1.2 million coronavirus genome sequences from 172 countries and territories have now been shared on a popular online data platform, which is a testament to the hard work of researchers around the world during the pandemic. Sequence data have been crucial to sc…
430		Coronavirus (COVID-19) Update: FDA Authorizes Drug for Treatment of COVID-19	Español Today, the U.S. Food and Drug Administration issued an emergency use authorization (EUA) for the drug Actemra (tocilizumab) for the treatment of hospitalized adults and pediatric patients (2 years of age and older) who are receiving systemic corticosteroids and require supplemental oxygen, non-invasive or invasive mechanical ventilation, or extracorporeal membrane oxygenation (ECMO). Acte…
431	BBC	'New variant' of coronavirus identified in England	"We do not know the extent to which this is because of the new variant but no matter its cause we have to take swift and decisive action which unfortunately is absolutely essential to control this deadly disease while the vaccine is rolled out."
432	BBC	Why camels are worrying coronavirus hunters	It’s thought that Covid-19 originated in animals before jumping to humans. Now experts are warning that the chances are the next pandemic will, too. Seventy-five percent of the newly emerging diseases currently affecting people originate in animals, according to Predict, a US government-funded collaboration by infectious disease experts across the globe. Already, Predict scientists have identifie…
433	Nature	Why schools probably aren’t COVID hotspots	Young children are unlikely to spread the virus — but older kids are more at risk, say researchers. Data gathered worldwide are increasingly suggesting that schools are not hot spots for coronavirus infections. Despite fears, COVID-19 infections did not surge when schools and day-care centres reopened after pandemic lockdowns eased. And when outbreaks do occur, they mostly result in only a small …
434	The Conversation	Coronavirus new variant – genomics researcher answers key questions	A new variant of SARS-CoV-2, the virus which causes COVID-19, is thought to be driving increased transmission of the disease in parts of the UK. The government has placed some regions including London under new, stricter coronavirus restrictions, known as Tier 4. People in Tier 4 areas will not be able to gather with anyone outside their household for Christmas, while those in the rest of the cou…
435		Coronavirus (COVID-19) Update: FDA takes steps to streamline path for COVID-19 screening tools, provides information to help groups establishing testing programs	Español Testing remains an important cornerstone of our nation’s fight against COVID-19. This includes schools, workplaces, communities and other locations using testing to screen asymptomatic individuals who may still spread the virus. Screening involves testing asymptomatic individuals who do not have known or suspected exposure to COVID-19 in order to make individual decisions, such as whether…
436	Nature	Fast coronavirus tests: what they can and can’t do	Rapid antigen tests are designed to tell in a few minutes whether someone is infectious. Will they be game changers? The United States leads the world in COVID-19 deaths but lags behind many countries — both large and small — in testing capacity. That could soon change. At the end of August, the US Food and Drug Administration (FDA) granted emergency-use approval to a new credit-card-sized testin…
437		Coronavirus (COVID-19) Update: November 9, 2020	The U.S. Food and Drug Administration today announced the following actions taken in its ongoing response effort to the COVID-19 pandemic: Today, the FDA issued an emergency use authorization (EUA) for the investigational monoclonal antibody therapy bamlanivimab for the treatment of mild-to-moderate COVID-19 in adult and pediatric patients. Bamlanivimab is authorized for patients with positive re…
438		Coronavirus (COVID-19) Update: FDA Continues to Advance Over-the Counter and Other Screening Test Development	Español Following recent U.S. Food and Drug Administration actions to support test development, the FDA took swift action this week to get more tests for screening asymptomatic individuals on the market. Today, the agency authorized several tests for over-the-counter (OTC) use without a prescription when used for serial screening. In addition to the tests authorized for OTC use, one serial screen…
439	National Geographic	Exclusive: We finally know how much kids spread coronavirus. Here’s how it can help schools.	In the midst of the worst surge of COVID-19 cases in the United States, many state and local officials are again wrestling with the hot-button issue of whether to shut schools down. Now, emerging research confirms that schools aren’t the primary drivers of outbreaks, but cases will seep in and contribute to the disease’s spread whenever a country loses control of containing the pandemic. National…
440		Clinical manifestations, risk factors, and maternal and perinatal outcomes of coronavirus disease 2019 in pregnancy: living systematic review and meta-analysis	Readers’ note This article is a living systematic review that will be updated to reflect emerging evidence. Updates may occur for up to two years from the date of original publication. This version is update 1 of the original article published on 1 September 2020 (BMJ 2020;370:m3320), and previous updates can be found as data supplements ( https://www.bmj.com/content/370/bmj.m3320/related#datasup…
441	Nature	Multitude of coronavirus variants found in the US — but the threat is unclear	For the scientists who have spent the past year poring over hundreds of thousands of coronavirus genomes, the United States has been an enigma. Despite having world-leading genome sequencing infrastructure and experiencing more COVID infections than any other country, the United States has until recently lagged far behind in sequencing coronavirus genomes and spotting worrisome variants. But in r…
442	BBC	Coronavirus: Spain to lift restrictions for UK and Japanese travellers	"The woman at the desk said I needed authorisation from the Spanish consulate. There's nothing in all of the government advice that says I need to do that. When I try phoning the consulate, it says the mailbox is full. The phone number says you need to book an appointment, so you just go round in circles.
443	UC Davis Health	Novel coronavirus mistakes and myths	Hand santizer do: Rub your hands until they're dry When using a hand sanitizer, don't just let your hands air dry. For the sanitizer to be most effective, rub your hands together until they're dry, Tuznik said. Hand sanitizers should be at least 60% alcohol. The most commonly used safe version is ethanol, also known as ethyl alcohol. Don't use a sanitizer with methanol. The U.S. Food and Drug Adm…
444		Coronavirus (COVID-19) Update: May 18, 2021	Boilerplate The FDA, an agency within the U.S. Department of Health and Human Services, protects the public health by assuring the safety, effectiveness, and security of human and veterinary drugs, vaccines and other biological products for human use, and medical devices. The agency also is responsible for the safety and security of our nation’s food supply, cosmetics, dietary supplements, produc…
445		Coronavirus (COVID-19) Update: March 19, 2021	Boilerplate The FDA, an agency within the U.S. Department of Health and Human Services, protects the public health by assuring the safety, effectiveness, and security of human and veterinary drugs, vaccines and other biological products for human use, and medical devices. The agency also is responsible for the safety and security of our nation’s food supply, cosmetics, dietary supplements, produc…
446	Wiley Online Library	Lowering the transmission and spread of human coronavirus	The emergence of the severe acute respiratory syndrome coronavirus 2 pandemic has created an unprecedented healthcare, social, and economic disaster. Wearing of masks and social distancing can significantly decrease transmission and spread, however, due to circumstances such as medical or dental intervention and personal choice these practices have not been universally adopted. Additional strateg…
447	Financial Times	Subscribe to read	Make informed decisions with the FT Keep abreast of significant corporate, financial and political developments around the world. Stay informed and spot emerging risks and opportunities with independent global reporting, expert commentary and analysis you can trust.
448	AP News	China clamps down in hidden hunt for coronavirus origins	MOJIANG, China (AP) — Deep in the lush mountain valleys of southern China lies the entrance to a mine shaft that once harbored bats with the closest known relative of the COVID-19 virus. The area is of intense scientific interest because it may hold clues to the origins of the coronavirus that has killed more than 1.7 million people worldwide. Yet for scientists and journalists, it has become a b…
449	Nature	A leading coronavirus vaccine trial is on hold: scientists react	Enrolment in global trials of a leading coronavirus-vaccine candidate are on hold after a ‘suspected adverse event’ in a person who received the vaccine in the United Kingdom. Scientists say that it’s too soon to say what impact this might have on the global push to develop a vaccine, but that the news highlights the importance of waiting for the results of large, properly designed trials to asse…
450	Nature	Coronavirus variants are spreading in India — what scientists know so far	Variants including B.1.617 have been linked to India’s surge in infections. Researchers are hurrying to determine how much of a threat they pose. Scientists are working to understand several coronavirus variants now circulating in India, where a ferocious second wave of COVID-19 has devastated the nation and caught authorities unawares. The country recorded nearly 400,000 new infections on 9 May,…
451	The New York Times	The Coronavirus Is Airborne Indoors. Why Are We Still Scrubbing Surfaces?	HONG KONG — At Hong Kong’s deserted airport, cleaning crews constantly spray baggage trolleys, elevator buttons and check-in counters with antimicrobial solutions. In New York City, workers continually disinfect surfaces on buses and subways. In London, many pubs spent lots of money on intensive surface cleaning to reopen after lockdown — before closing again in November. All over the world, work…
452	Financial Times	Subscribe to read	Make informed decisions with the FT Keep abreast of significant corporate, financial and political developments around the world. Stay informed and spot emerging risks and opportunities with independent global reporting, expert commentary and analysis you can trust.
453		Coronavirus (COVID-19) Update: April 16, 2021	Boilerplate The FDA, an agency within the U.S. Department of Health and Human Services, protects the public health by assuring the safety, effectiveness, and security of human and veterinary drugs, vaccines and other biological products for human use, and medical devices. The agency also is responsible for the safety and security of our nation’s food supply, cosmetics, dietary supplements, produc…
454	WHO | World Health Organization	Statement on the seventh meeting of the International Health Regulations (2005) Emergency Committee regarding the coronavirus disease (COVID-19) pandemic	The seventh meeting of the Emergency Committee convened by the WHO Director-General under the International Health Regulations (2005) (IHR) regarding the coronavirus disease (COVID-19) took place on Thursday, 15 April 2021 from 12:00 to 16:30 Geneva time (CEST). Proceedings of the meeting Members and Advisors of the Emergency Committee were convened by videoconference. The Director-General welcom…
455	BBC	UK finds more coronavirus cases with 'concerning' mutations	Scientists working with Public Health England found a small number of cases of the UK 'Kent' variant with the E484K mutation - it was seen in 11 out of 214,159 samples that they tested, and predominantly from the South West of England.
456		Coronavirus (COVID-19) Update: June 29, 2021	Boilerplate The FDA, an agency within the U.S. Department of Health and Human Services, protects the public health by assuring the safety, effectiveness, and security of human and veterinary drugs, vaccines and other biological products for human use, and medical devices. The agency also is responsible for the safety and security of our nation’s food supply, cosmetics, dietary supplements, produc…
457	The New York Times	How Do Children Fight Off the Coronavirus?	Why the coronavirus affects children much less severely than adults has become an enduring mystery of the pandemic. The vast majority of children do not get sick; when they do, they usually recover. The first study to compare the immune response in children with that in adults suggests a reason for children’s relative good fortune. In children, a branch of the immune system that evolved to protec…
458		Severe Acute Respiratory Syndrome Coronavirus 2 (SARS-CoV-2)... : Obstetrics & Gynecology	INTRODUCTION Vaccines against severe acute respiratory syndrome coronavirus 2 (SARS-CoV-2) have been approved for emergency use, but, despite elevated risk of severe disease, pregnant women were excluded from the clinical trials that led to their authorization.1 Placental findings can indicate potential clinical risk and could be an early signal for rare injury seen only after widespread use in t…
459		Coronavirus (COVID-19) Update: FDA Allows More Flexible Storage, Transportation Conditions for Pfizer-BioNTech COVID-19 Vaccine	Español Today, the U.S. Food and Drug Administration announced that it is allowing undiluted frozen vials of the Pfizer-BioNTech COVID-19 Vaccine to be transported and stored at conventional temperatures commonly found in pharmaceutical freezers for a period of up to two weeks. This reflects an alternative to the preferred storage of the undiluted vials in an ultra-low temperature freezer between…
460	Scientific American	A Flu Shot Might Reduce Coronavirus Infections, Early Research Suggests	U.S. health officials are urging Americans to get their flu shots this year in the hopes of thwarting a winter “twindemic”—a situation in which both influenza and COVID-19 spread and sicken the public. But a new study suggests that there could be another key reason to get a flu jab this year: it might reduce your risk of COVID-19. The research, released as a preprint that has not yet been peer-re…
461		Coronavirus (COVID-19) Update: February 5, 2021	The U.S. Food and Drug Administration today announced the following actions taken in its ongoing response effort to the COVID-19 pandemic: The FDA has scheduled a meeting of its Vaccines and Related Biological Products Advisory Committee (VRBPAC) for Feb. 26, 2021, to discuss the request for emergency use authorization (EUA) for a COVID-19 vaccine from Janssen Biotech Inc. The FDA intends to make…
462		Coronavirus (COVID-19) catch-up premium: allocations	Coronavirus (COVID-19) catch-up premium: allocations for academic year 2020 to 2021 and conditions of grant The universal catch-up premium funding is available for all state-funded mainstream and special schools, and alternative provision. It covers: primary, middle, secondary and all-through local authority maintained schools, academies and free schools local authority maintained special schools…
463	BBC	Coronavirus: Bat scientists find new evidence	"Further work is required to understand how Sars-CoV-2 passed from animals to humans, with the recent WHO investigators in Wuhan showing that as of yet, these is no conclusive evidence of how this happened," he said.
464	BBC	Coronavirus: Bat scientists find new evidence	"Further work is required to understand how Sars-CoV-2 passed from animals to humans, with the recent WHO investigators in Wuhan showing that as of yet, these is no conclusive evidence of how this happened," he said.
465	Nature	Deleted coronavirus genome sequences trigger scientific intrigue	Partial SARS-CoV-2 sequences from early outbreaks in Wuhan were removed from a US government database by the scientists who deposited them. Efforts to study the early stages of the coronavirus pandemic have received help from a surprising source. A biologist in the United States has ‘excavated’ partial SARS-CoV-2 genome sequences from the beginnings of the pandemic’s probable epicentre in Wuhan, …
466	The Japan Times	Another new coronavirus variant found in Japan	A new coronavirus variant has been detected in four travelers from Brazil’s Amazonas state, Japan’s health ministry said Sunday. The strain differs from highly infectious variants first found in Britain and South Africa that have driven a surge in cases in those countries. A ministry official said studies were underway into the efficacy of vaccines against the new variant. “At the moment, there i…
467		Coronavirus (COVID-19): EU Settlement Scheme - guidance for applicants	Overview This page gives you information on applying to the EU Settlement Scheme where your continuous residence in the UK has been affected by coronavirus. In particular, it explains when it may be possible for you to apply to the EU Settlement Scheme where ordinarily you would have exceeded the permitted absence from the UK, and broken your period of continuous residence, but the reason for tha…
468	MIT Technology Review	Five reasons why you don’t need to panic about coronavirus variants	On May 10, the World Health Organization added a new virus to its list of covid-19 variants of global concern. The variant, B.1.617, is being blamed for the runaway infections in India. It is the fourth addition to a list that also includes variants first identified in the UK, South Africa, and Brazil. “There is some available information to suggest increased transmissibility,” said Maria Van Ker…
469	PNAS	Swine acute diarrhea syndrome coronavirus replication in primary human cells reveals potential susceptibility to infection	Significance The emergence of new human and animal coronaviruses demand novel strategies that characterize the threat potential of newly discovered zoonotic strains. We synthetically recovered recombinant wild-type and derivative swine acute diarrhea syndrome coronaviruses (SADS-CoVs) that express indicator genes and characterized their growth, macromolecular biosynthesis, and replication efficie…
470	Nature	Russia’s fast-track coronavirus vaccine draws outrage over safety	The immunization is the first approved for widespread use but could be dangerous because it hasn’t been tested in large trials, say researchers. Russian President Vladimir Putin announced on 11 August that the country’s health regulator had become the first in the world to approve a coronavirus vaccine for widespread use — but scientists globally have condemned the decision as dangerously rushed.…
471	DW	German president signs national coronavirus rules into law	German President Frank-Walter Steinmeier on Thursday signed into law new legislation designed to tackle high coronavirus infection numbers across the country. The national "emergency brake" grants the federal government extra powers if caseloads exceed certain levels, and includes measures such as a nighttime curfew and limits on social contacts. The new legislation was passed by the German lower…
472		Coronavirus (COVID-19) Update: FDA Takes Action to Place All Alcohol-Based Hand Sanitizers from Mexico on Import Alert to Help Prevent Entry of Violative and Potentially Dangerous Products into U.S.,	Español As part of the U.S. Food and Drug Administration’s continuing efforts to protect consumers from potentially dangerous or subpotent hand sanitizers, the agency has placed all alcohol-based hand sanitizers from Mexico on a countrywide import alert to help stop products that appear to be in violation from entering the U.S. until the agency is able to review the products’ safety. Over the cou…
473		Coronavirus (COVID-19) Update: FDA Revokes Emergency Use Authorization for Monoclonal Antibody Bamlanivimab	Español Today, the U.S. Food and Drug Administration revoked the emergency use authorization (EUA) that allowed for the investigational monoclonal antibody therapy bamlanivimab, when administered alone, to be used for the treatment of mild-to-moderate COVID-19 in adults and certain pediatric patients. Based on its ongoing analysis of emerging scientific data, specifically the sustained increase o…
474	The New York Times	The U.K. Coronavirus Variant: What We Know	In recent days, the world has watched with curiosity and growing alarm as scientists in the U.K. have described a newly identified variant of the coronavirus that appears to be more contagious than, and genetically distinct from, more established variants. Initial studies of the new variant prompted Prime Minister Boris Johnson to tighten restrictions over Christmas, and spurred officials in the …
475		COVID-19: ventilation of indoor spaces to stop the spread of coronavirus	We use some essential cookies to make this website work. We’d like to set additional cookies to understand how you use GOV.UK, remember your settings and improve government services. We also use cookies set by other sites to help us deliver content from their services.
476	NPR	Can Frozen Food Spread The Coronavirus?	Can Frozen Food Spread The Coronavirus? At a news conference this week, the World Health Organization made a surprising statement: The coronavirus could possibly be transmitted on frozen packages of food. "We know that the virus can persist and survive in conditions that are found in these cold and frozen environments," says Peter Ben Embarek, the food scientist who led the World Health Organizat…
477	Nature	What scientists know about new, fast-spreading coronavirus variants	Key questions remain about how quickly B.1.617 variants can spread, their potential to evade immunity and how they might affect the course of the pandemic. Since the SARS-CoV-2 variant known as B.1.617 was first reported in India late last year, it has spread to dozens of other countries — including the United States, Singapore and the United Kingdom, where it has become dominant in some regions.…
478	National Geographic	These sniffer dogs are learning to smell the coronavirus	Tuukka likes to play Frisbee. Griz adores a squishy orange ball. Toby uses his leisure time to nap or bark at passing vehicles. But these otherwise ordinary mutts have an extraordinary ability: They are part of a pack of research dogs that can sniff out the distinctive scent of SARS-CoV-2, the virus that causes COVID-19. As the disease swept the globe and scientists deployed tools such as polymer…
479		Coronavirus (COVID-19) Update: FDA Authorizes Additional Monoclonal Antibody for Treatment of COVID-19	Today, the U.S. Food and Drug Administration issued an emergency use authorization (EUA) for the investigational monoclonal antibody therapy sotrovimab for the treatment of mild-to-moderate COVID-19 in adults and pediatric patients (12 years of age and older weighing at least 40 kilograms [about 88 pounds]) with positive results of direct SARS-CoV-2 viral testing and who are at high risk for prog…
480	DW	Coronavirus: Germany's 'emergency brake' rules take effect	Germany's new coronavirus lockdown rules came into effect on Saturday. Cities and districts that are deemed coronavirus hot spots will be affected. New measures include curfews, school closures and shop closures. What are the new rules? If cities or districts exceed a seven-day incidence rate of 100 new infections per 100,000 inhabitants over three consecutive days, then local authorities must: R…
481	Nature	Why some researchers oppose unrestricted sharing of coronavirus genome data	“I was up all last night,” says Nnaemeka Ndodo, a molecular bioengineer at the Nigeria Centre for Disease Control (CDC) in Abuja. He sequences coronavirus genomes during the day, and then analyses and uploads the results to an online database at night, working tirelessly alongside his colleagues. “We don’t know Saturday, we don’t know Sunday,” he says. Researchers around the world are racing to s…
482	Science	Major coronavirus variant found in pets for first time	Science ’s COVID-19 reporting is supported by the Heising-Simons Foundation. The variants of SARS-CoV-2 that keep emerging aren’t just a human problem. Two reports released this week have found the first evidence that dogs and cats can become infected by B.1.1.7, a recent variant of the pandemic coronavirus that transmits more readily between people and also appears more lethal in them. The finds…
483	Bloomberg.com	Are you a robot?	Why did this happen? Please make sure your browser supports JavaScript and cookies and that you are not blocking them from loading. For more information you can review our Terms of Service and Cookie Policy.
484	Financial Times	Subscribe to read	Make informed decisions with the FT Keep abreast of significant corporate, financial and political developments around the world. Stay informed and spot emerging risks and opportunities with independent global reporting, expert commentary and analysis you can trust.
485	Nature	The coronavirus is most deadly if you are older and male — new data reveal the risks	A slew of detailed studies has now quantified the increased risk the virus poses to older people, men, and other groups. For every 1,000 people infected with the coronavirus who are under the age of 50, almost none will die. For people in their fifties and early sixties, about five will die — more men than women. The risk then climbs steeply as the years accrue. For every 1,000 people in their mi…
486	BBC	What's the science behind mink and coronavirus?	"We need to find out where these mutations are and we need to see what effect that has on transmission of the virus and how infectious it is, because if it is changing and being more infectious or having a broader host range, then that's really quite scary but it might not be, because we don't know," said Prof Santini.
487		Coronavirus (COVID-19) Update: FDA Authorizes Adaptive Biotechnologies T-Detect COVID Test	Español Today, the U.S. Food and Drug Administration issued an emergency use authorization (EUA) for the T-Detect COVID Test developed by Adaptive Biotechnologies. The T-Detect COVID Test is a next generation sequencing based (NGS) test to aid in identifying individuals with an adaptive T cell immune response to SARS-CoV-2, indicating recent or prior infection with SARS-CoV-2. “Today’s authorizat…
488	BBC	Coronavirus: Hackers targeted Covid vaccine supply 'cold chain'	For example, the Pfizer-BioNTech vaccine - which was not the specific target of this campaign - will need to be kept at a temperature of about -70C as it is moved about.
489		Coronavirus (COVID-19) Update: FDA Outlines Inspection and Assessment Activities During Pandemic, Roadmap for Future State of Operations	Today, the U.S. Food and Drug Administration issued a new report titled, “Resiliency Roadmap for FDA Inspectional Oversight,” outlining the agency’s inspectional activities during the COVID-19 pandemic and its detailed plan to move toward a more consistent state of operations, including the FDA’s priorities related to this work going forward. “Like most organizations around the world, the FDA exp…
490	BBC	Coronavirus: 'Double mutant' Covid variant found in India	The genetic code of the virus works like its instruction manual. Mutations in viruses are common but most of them are insignificant and do not cause any change in its ability to transmit or cause serious infection. But some mutations, like the ones in the UK or South Africa variant lineages, can make the virus more infectious and in some cases even deadlier.
491	Science	California coronavirus strain may be more infectious—and lethal	Science ’s COVID-19 reporting is supported by the Heising-Simons Foundation. A new strain of the pandemic coronavirus, first identified and now spreading in California, appears to be somewhat more transmissible and heighten patients’ risk of admission to the intensive care unit (ICU) and death, according to a preprint reporting lab studies and epidemiological data. The variant is also present in …
492	NPR	Extraordinary Patient Offers Surprising Clues To Origins Of Coronavirus Variants	Extraordinary Patient Offers Surprising Clues To Origins Of Coronavirus Variants Back in the spring of last year, a 45-year-old man went to the Brigham and Women's Hospital in Boston because of a coronavirus infection. Doctors treated him with steroids and discharged him five days later. But the infection never went away — for 154 days. "He was readmitted to the hospital several times over the su…
493	Al Jazeera	At COVID-19 ‘breaking point’, Malaysia suspends parliament	State legislatures will also be suspended with parts of country heading back into lockdown amid surge in COVID cases. Malaysia announced a state of emergency on Tuesday morning, suspending parliament and state legislatures, hours before millions of Malaysians were set to go back into lockdown following a surge in coronavirus cases that threatened to overwhelm the country’s public health system. A…
494	Nature	The search for animals harbouring coronavirus — and why it matters	It was the news Sophie Gryseels had been dreading for months. Almost a year into the pandemic, a seemingly healthy wild mink tested positive for SARS-CoV-2 in Utah. No free-roaming animal was known to have caught the virus before, although researchers had been watching for this closely. “It’s happened,” wrote Gryseels, an evolutionary biologist at the University of Antwerp, Belgium, in an e-mail …
495	The New York Times	No, Mouthwash Will Not Save You From the Coronavirus	Last month, Dr. Rasmussen and others cast doubt on another study, which was published in the Journal of Medical Virology, which looked at the effects of mouthwash and nasal rinses on a coronavirus called 229E that causes common colds — not the new coronavirus, which goes by the formal name of SARS-CoV-2, and causes far more serious disease. Researchers can study the latest coronavirus only in hig…
496	Nature	How many people has the coronavirus killed?	At the beginning of March, Andrew Noymer felt a familiar twinge of doubt. He was watching countries across Europe and North America begin to record their first deaths from COVID-19, and he knew there could be problems with the data. Even in a normal winter, some deaths caused by influenza get misclassified as pneumonia. If that can happen with a well-known disease, there were bound to be deaths f…
497	The New York Times	Does Wearing Glasses Protect You From Coronavirus?	And Dr. Maragakis noted that any number of factors could confound the data, and it may be that wearing glasses is simply associated with another variable that affects risk for Covid-19. For example, it could be that people who wear glasses tend to be older, and more careful and more likely to stay home during a viral outbreak, than those who do not wear glasses. Or perhaps people who can afford g…
498		Coronavirus (COVID-19) vaccine adverse reactions	The MHRA has played an active role in responding to the coronavirus pandemic. In relation to COVID-19 vaccines, the MHRA has authorised their supply following a rigorous review of their safety, quality and efficacy. The clinical trials of COVID-19 vaccines have shown them to be effective and acceptably safe; however, as part of its statutory functions, the MHRA is responsible for monitoring these…
499	NPR	Current, Deadly U.S. Coronavirus Surge Has Peaked, Researchers Say	Current, Deadly U.S. Coronavirus Surge Has Peaked, Researchers Say The devastating fall and winter wave of coronavirus infections that is causing so much misery across the U.S. appears to have finally peaked, according to several researchers who are closely tracking the virus. While another surge remains possible, especially with new, more infectious variants on the horizon, the number of new dai…
500	BBC	Coronavirus: Swedish King Carl XVI Gustaf says coronavirus approach 'has failed'	"The people of Sweden have suffered tremendously in difficult conditions. One thinks of all the family members who have happened to be unable to say goodbye to their deceased family members. I think it is a tough and traumatic experience not to be able to say a warm goodbye."
501	The New York Times	How Singapore Has Kept the Coronavirus Off Campus	SINGAPORE — Every day, the president of the National University of Singapore scans his online dashboard to see how crowded the cafeterias are. If the real-time map shows that one cafeteria is too packed, the president, Tan Eng Chye, has administrators send out an advisory to avoid it and to remind students that there are campus-run food delivery services, free of charge. Following the government’…
502	The New York Times	How Does the Coronavirus Variant Spread? Here’s What Scientists Know	We asked experts to weigh in on the evolving research into this new version of the coronavirus. The new variant seems to spread more easily between people. Many variants of the coronavirus have cropped up since the pandemic began. But all evidence so far suggests that the new mutant, called B.1.1.7, is more transmissible than previous forms. It first surfaced in September in Britain, but already …
503		Overview of adult social care guidance on coronavirus (COVID-19)	This document provides information for adult social care providers about COVID-19 guidance and support. See the full list of adult social care guidance produced by the Department of Health and Social Care ( DHSC ) and Public Health England ( PHE ). This page will be updated to reflect new DHSC , NHS and PHE advice. The guidance relates to England unless stated otherwise. Help with infection preve…
504		Coronavirus (COVID-19) Update: FDA Authorizes Monoclonal Antibodies for Treatment of COVID-19	Today, the U.S. Food and Drug Administration issued an emergency use authorization (EUA) for bamlanivimab and etesevimab administered together for the treatment of mild to moderate COVID-19 in adults and pediatric patients (12 years of age or older weighing at least 40 kilograms [about 88 pounds]) who test positive for SARS-CoV-2 and who are at high risk for progressing to severe COVID-19. The au…
505	Science	U.S. rushes to fill void in viral sequencing as worrisome coronavirus variants spread	Science ’s COVID-19 reporting is supported by the Heising-Simons Foundation. Since May 2020, Jeffrey Milbrandt has had his systems fine-tuned to sequence 1000 coronavirus samples a week. The director of a major sequencing center at Washington University in St. Louis (WashU), Milbrandt knew months ago that the United States urgently needed to identify and track emerging variants of SARS-CoV-2, the…
506	Nature	What the immune response to the coronavirus says about the prospects for a vaccine	In the late 1980s, 15 healthy people moved into new apartments in Salisbury, UK. On their third day, each was asked to snort a nostrilful of solution containing a coronavirus — one of several viruses that causes the common cold. Then the volunteers spent three weeks quarantined at the Common Cold Unit, part of the Medical Research Council, where researchers monitored a range of symptoms. Some stu…
507	WebMD	Coronavirus Lingers in Penis and Could Cause Impotence	By Dennis Thompson HealthDay Reporter THURSDAY, May 13, 2021 (HealthDay News) -- Men now have one more compelling reason to get a COVID-19 vaccine — doctors suspect the new coronavirus could make it hard to perform in the bedroom. How? Coronavirus infection is already known to damage blood vessels, and vessels that supply blood to the penis appear to be no exception. Researchers armed with an ele…
508	NPR	Visual Explainer: Why Some Coronavirus Variants Are More Contagious Than Others	Visual Explainer: Why Some Coronavirus Variants Are More Contagious Than Others The world is very worried about coronavirus variants. As the virus mutates — which all viruses do — variant strains emerge. Some of these variants are more effective at infecting humans and may even cause more severe disease. Variants that appear to fall into this category have been identified in Brazil, South Africa,…
509	Nature	How a worrisome coronavirus variant spread unnoticed	You have full access to this article via your institution. Multiple travellers carried a new coronavirus variant from central Africa to Europe, where it has now spread to at least a dozen countries, according to genomic data1. The variant, named B.1.620, hosts a suite of mutations that have been linked to increased transmissibility and the ability to escape the immune response. The variant was fi…
510	Nature	The unequal scramble for coronavirus vaccines — by the numbers	Wealthy countries have struck deals to buy more than two billion doses of coronavirus vaccine in a scramble that could leave limited supplies in the coming year. Meanwhile, an international effort to acquire vaccines for low- and middle-income countries is struggling to gain traction. Most experts say that late 2020 or early 2021 is the soonest vaccines could be approved and rolled out; they must…
511		Coronavirus (COVID-19) Update: December 10, 2020	The U.S. Food and Drug Administration today announced the following actions taken in its ongoing response effort to the COVID-19 pandemic: Today, the FDA’s Vaccines and Related Biological Products Advisory Committee (VRBPAC), made up of independent scientific and public health experts from around the country, met to discuss the first request for emergency use authorization (EUA) for a vaccine for…
512		Coronavirus (COVID-19) Update: January 29, 2021	The U.S. Food and Drug Administration today announced the following actions taken in its ongoing response effort to the COVID-19 pandemic: This week, the FDA added a new frequently asked question (FAQ), “Can the FDA help me get a COVID-19 vaccine,” to our COVID-19 FAQs, under the vaccine section. The answer is no. The FDA’s authority includes authorizing or approving COVID-19 vaccines for use in …
513	NPR	Coronavirus Was In U.S. Weeks Earlier Than Previously Known, Study Says	Coronavirus Was In U.S. Weeks Earlier Than Previously Known, Study Says The coronavirus was present in the U.S. weeks earlier than scientists and public health officials previously thought, and before cases in China were publicly identified, according to a new government study published Monday. The virus and the illness that it causes, COVID-19, were first identified in Wuhan, China, in December …
514	WebMD	Latest Coronavirus News (Live Updates)	The United States leads the world in cases of COVID-19. We'll provide the latest updates on coronavirus cases, government response, impacts to our daily life, and more. Atlanta Restaurant Says No Vax, No Service July 26, 9:40 a.m. After a co-owner and three employees were infected with COVID-19, an Atlanta restaurant instituted a new rule: If you’re not vaccinated, you won’t be served. “After a f…
515	The Guardian	Third wave of Covid may be under way in UK, scientists say	Scientists have warned ministers that a third wave of coronavirus may have already begun in Britain, casting doubt on plans in England to lift all lockdown restrictions in three weeks’ time. Experts cautioned that any rise in coronavirus hospital admissions could leave the NHS struggling to cope as it battles to clear the huge backlog in non-Covid cases. Downing Street insisted it was too soon fo…
516	Scientific American	The Coronavirus Variants Don’t Seem to Be Highly Variable So Far	No doubt you’ve heard about the novel coronavirus variants that are evolving around the world. There now appear to be more than a dozen versions of SARS-CoV-2, which are of varying degrees of concern because some are linked to increased infectivity and lethality while others are not. It’s easy to be overwhelmed by this diversity and to fear that we’ll never achieve herd immunity. Yet evidence is …
517	BBC	Another new coronavirus variant seen in the UK	It is too soon to say if it should be added to the UK's list of "variants of concern" and whether mass testing for it should happen. So, for now, it is a "variant under investigation".
518		Coronavirus (COVID-19): wedding ceremonies and civil partnership registrations, receptions and celebrations	Overview This guidance is for people: planning a wedding in Scotland responsible for venues that host ceremonies and/or receptions who carry out marriage or civil partnership ceremonies It sets out the rules for weddings indoors and outdoors, and measures that should be put in place to limit the spread of COVID-19. There should be a designated person responsible for ensuring that this guidance is…
519	Financial Times	Subscribe to read	Make informed decisions with the FT Keep abreast of significant corporate, financial and political developments around the world. Stay informed and spot emerging risks and opportunities with independent global reporting, expert commentary and analysis you can trust.
520	Nature	Divisive COVID ‘lab leak’ debate prompts dire warnings from researchers	Calls to investigate Chinese laboratories have reached a fever pitch in the United States, as Republican leaders allege that the coronavirus causing the pandemic was leaked from one, and as some scientists argue that this ‘lab leak’ hypothesis requires a thorough, independent inquiry. But for many researchers, the tone of the growing demands is unsettling. They say the volatility of the debate co…
521	The World Economic Forum	COVID-19: What you need to know about the coronavirus pandemic on 15 June	This daily round-up brings you a selection of the latest news and updates on the COVID-19 coronavirus pandemic, as well as tips and tools to help you stay informed and protected. Top stories: United States passes 600,000 COVID-19 deaths; WHO warning on cases and deaths in Africa; Novavax reports its COVID-19 vaccine is more than 90% effective. 1. How COVID-19 is affecting the globe Confirmed case…
522		Coronavirus (COVID-19) Update: FDA Issues Policies to Guide Medical Product Developers Addressing Virus Variants	English Today, the U.S. Food and Drug Administration issued guidances for medical product developers, specifically covering vaccines, diagnostics and therapeutics products, to address the emergence and potential future emergence of variants of SARS-CoV-2, the virus that causes COVID-19. “The FDA is committed to identifying efficient ways to modify medical products that either are in the pipeline …
523	Nature	Coronavirus reinfections: three questions scientists are asking	When news broke last week that a man living in Hong Kong had been infected with the coronavirus again, months after recovering from a previous bout of COVID-19, immunologist Akiko Iwasaki had an unusual reaction. “I was really kind of happy,” she says. “It’s a nice textbook example of how the immune response should work.” For Iwasaki, who has been studying immune responses to the SARS-CoV-2 virus…
524		Coronavirus (COVID-19) testing for adult day care centre workers and service users	Ensure you only use the most recent version of the multiple upload spreadsheet to register coronavirus tests for your organisation. You can register up to 100 tests on the spreadsheet. You’ll need to complete separate spreadsheets for staff and non-staff. Organisations can still upload their testing data using the self-registration route. This is an additional option and does not replace the self…
525	WebMD	Coronavirus Survives on Surfaces for Weeks: Study	Oct. 12, 2020 -- The coronavirus can remain on some surfaces for 28 days, including phone screens, paper money, and stainless steel, according to a new study published in the Virology Journal. The study also found that the virus survived longer at lower temperatures and tended to last longer on non-porous or smooth surfaces such as glass and stainless steel rather than porous or rough surfaces su…
526	Scientific American	It’s Much More Likely the Coronavirus Came from Wildlife, Not a Lab	For a year now, as the world tried to figure out how to stop the COVID pandemic, many people have been consumed by a different question: How did it start? In an interview with CNN that aired on March 28, a prominent scientist speculated, without evidence, that the origin was when the SARS-CoV-2 virus escaped from a laboratory in Wuhan, China, where the outbreak was first noticed. Virologist Rober…
527	Bloomberg.com	Are you a robot?	Why did this happen? Please make sure your browser supports JavaScript and cookies and that you are not blocking them from loading. For more information you can review our Terms of Service and Cookie Policy.
528	The Guardian	Coronavirus: how wealthy nations are creating a ‘vaccine apartheid’	A chorus of activists are calling for changes to intellectual property laws in hopes of beginning to boost Covid-19 vaccine manufacturing globally, and addressing the gaping disparity between rich and poor nations’ access to coronavirus vaccines. The US and a handful of other wealthy vaccine-producing nations are on track to deliver vaccines to all adults who want them in the coming months, while…
529	Science	Further evidence supports controversial claim that SARS-CoV-2 genes can integrate with human DNA	Science ’s COVID-19 reporting is supported by the Heising-Simons Foundation. A team of prominent scientists has doubled down on its controversial hypothesis that genetic bits of the pandemic coronavirus can integrate into our chromosomes and stick around long after the infection is over. If they are right—skeptics have argued that their results are likely lab artifacts—the insertions could explai…
530	Financial Times	Subscribe to read	Make informed decisions with the FT Keep abreast of significant corporate, financial and political developments around the world. Stay informed and spot emerging risks and opportunities with independent global reporting, expert commentary and analysis you can trust.
531	Financial Times	Subscribe to read	Make informed decisions with the FT Keep abreast of significant corporate, financial and political developments around the world. Stay informed and spot emerging risks and opportunities with independent global reporting, expert commentary and analysis you can trust.
532	NATO	Coronavirus response: Montenegro and NATO sign cooperation agreement for the purchase of medical equipment	Today (31 May 2021), Ambassador Dubravka Lalović, Permanent Representative of Montenegro and Mr. Marc Di Paolo, Director of Defence Institution and Capacity Building Directorate in the Operations Division of the International Staff signed at NATO Headquarters in Brussels (Belgium) an agreement for the purchase of a magnetic resonance imaging scanner and an x-ray machine, in response to the COVID-…
533		Coronavirus (COVID-19) Update: February 12, 2021	The U.S. Food and Drug Administration today announced the following actions taken in its ongoing response effort to the COVID-19 pandemic: This week, the FDA posted the webpage, COVID-19 Vaccine Safety Surveillance, which provides an overview of our active and passive systems used to monitor the safety of authorized COVID-19 vaccines. The FDA’s Center for Biologics Evaluation and Research is cond…
534	BBC	Coronavirus: Denmark shaken by cull of millions of mink	Several different mutations have been discovered in the virus in mink that do not arise in humans. But one called "Cluster 5" is of particular concern and 12 people are known to have caught it in Denmark. More than 200 other people have contracted other mink-related strains of the virus.
535		Coronavirus (COVID-19) Update: December 14, 2020	The U.S. Food and Drug Administration today announced the following actions taken in its ongoing response effort to the COVID-19 pandemic: Yesterday, the FDA posted the review memorandum outlining the basis of the agency’s decision to authorize the Pfizer-BioNTech COVID-19 Vaccine. To ensure all Americans can have trust and confidence in the carefulness of FDA’s review, we have made, and will con…
536	Financial Times	Subscribe to read	Make informed decisions with the FT Keep abreast of significant corporate, financial and political developments around the world. Stay informed and spot emerging risks and opportunities with independent global reporting, expert commentary and analysis you can trust.
537		Coronavirus (COVID-19): testing guidance for employers	We use some essential cookies to make this website work. We’d like to set additional cookies to understand how you use GOV.UK, remember your settings and improve government services. We also use cookies set by other sites to help us deliver content from their services.
538		Coronavirus (COVID-19) testing for adult social care settings	Testing for COVID-19 in adult social care (ASC) is crucial to help protect those who receive care and adult social care staff. Testing programmes identify people who may unknowingly have the virus, enabling those who test positive and their contacts to self-isolate and break the chain of transmission. Testing is an important part of the approach to help protect those in adult social care services…
539	The Washington Post	A viral tsunami: How the underestimated coronavirus took over the world	New Year’s Eve 2019: Ian Lipkin, a famed Columbia University epidemiologist, is having dinner with his wife and a fellow scientist. He gets a confidential phone call from a highly placed source in China: There’s a cluster of pneumonia-like illnesses in the city of Wuhan caused by a novel coronavirus. The source says it’s not that big a deal: It doesn’t look very transmissible. “I was told not to …
540	Science	Mosaic nanoparticles elicit cross-reactive immune responses to zoonotic coronaviruses in mice	Fighting zoonotic coronaviruses In the past 20 years, three betacoronaviruses thought to have originated in bats have caused devastating disease in humans. The global pandemic caused by the latest such virus, severe acute respiratory syndrome coronavirus 2 (SARS-CoV-2), highlights the need to protect against other strains that could present a threat to humans. Cohen et al. constructed nanoparticl…
541	GOV.UK	Prime Minister's statement on coronavirus (COVID-19): 31 October 2020	Good evening and apologies for disturbing your Saturday evening with more news of Covid and I can assure you I wouldn’t do it unless it was absolutely necessary. First I will hand over to Chris and then Patrick who will present the latest data. Thank you very much Patrick, and Chris. I am afraid that no responsible PM can ignore the message of those figures. When I told you two weeks ago that we …
542	Nature	Coronavirus reinfections: three questions scientists are asking	When news broke last week that a man living in Hong Kong had been infected with the coronavirus again, months after recovering from a previous bout of COVID-19, immunologist Akiko Iwasaki had an unusual reaction. “I was really kind of happy,” she says. “It’s a nice textbook example of how the immune response should work.” For Iwasaki, who has been studying immune responses to the SARS-CoV-2 virus…
543		Coronavirus (COVID-19) testing for adult day care centre workers and service users	Ensure you only use the most recent version of the multiple upload spreadsheet to register coronavirus tests for your organisation. You can register up to 100 tests on the spreadsheet. You’ll need to complete separate spreadsheets for staff and non-staff. Organisations can still upload their testing data using the self-registration route. This is an additional option and does not replace the self…
544	WebMD	Coronavirus Survives on Surfaces for Weeks: Study	Oct. 12, 2020 -- The coronavirus can remain on some surfaces for 28 days, including phone screens, paper money, and stainless steel, according to a new study published in the Virology Journal. The study also found that the virus survived longer at lower temperatures and tended to last longer on non-porous or smooth surfaces such as glass and stainless steel rather than porous or rough surfaces su…
545	Scientific American	It’s Much More Likely the Coronavirus Came from Wildlife, Not a Lab	For a year now, as the world tried to figure out how to stop the COVID pandemic, many people have been consumed by a different question: How did it start? In an interview with CNN that aired on March 28, a prominent scientist speculated, without evidence, that the origin was when the SARS-CoV-2 virus escaped from a laboratory in Wuhan, China, where the outbreak was first noticed. Virologist Rober…
546	Bloomberg.com	Are you a robot?	Why did this happen? Please make sure your browser supports JavaScript and cookies and that you are not blocking them from loading. For more information you can review our Terms of Service and Cookie Policy.
547	The Guardian	Coronavirus: how wealthy nations are creating a ‘vaccine apartheid’	A chorus of activists are calling for changes to intellectual property laws in hopes of beginning to boost Covid-19 vaccine manufacturing globally, and addressing the gaping disparity between rich and poor nations’ access to coronavirus vaccines. The US and a handful of other wealthy vaccine-producing nations are on track to deliver vaccines to all adults who want them in the coming months, while…
548	Science	Further evidence supports controversial claim that SARS-CoV-2 genes can integrate with human DNA	Science ’s COVID-19 reporting is supported by the Heising-Simons Foundation. A team of prominent scientists has doubled down on its controversial hypothesis that genetic bits of the pandemic coronavirus can integrate into our chromosomes and stick around long after the infection is over. If they are right—skeptics have argued that their results are likely lab artifacts—the insertions could explai…
549		Coronavirus (COVID-19) Update: January 26, 2021	The U.S. Food and Drug Administration today announced the following actions taken in its ongoing response effort to the COVID-19 pandemic: The agency has updated its FDA COVID-19 Response At-A-Glance Summary, which provides a quick look at facts, figures, and highlights on the FDA's response efforts. FDA has posted a CDER Conversation with Katie Gray, Pharm.D., acting director of CDER’s Office of…
550	Financial Times	Subscribe to read	Make informed decisions with the FT Keep abreast of significant corporate, financial and political developments around the world. Stay informed and spot emerging risks and opportunities with independent global reporting, expert commentary and analysis you can trust.
551	Financial Times	Subscribe to read	Make informed decisions with the FT Keep abreast of significant corporate, financial and political developments around the world. Stay informed and spot emerging risks and opportunities with independent global reporting, expert commentary and analysis you can trust.
552	NATO	Coronavirus response: Montenegro and NATO sign cooperation agreement for the purchase of medical equipment	Today (31 May 2021), Ambassador Dubravka Lalović, Permanent Representative of Montenegro and Mr. Marc Di Paolo, Director of Defence Institution and Capacity Building Directorate in the Operations Division of the International Staff signed at NATO Headquarters in Brussels (Belgium) an agreement for the purchase of a magnetic resonance imaging scanner and an x-ray machine, in response to the COVID-…
553	GOV.UK	World's first coronavirus Human Challenge study receives ethics approval in the UK	First Covid-19 human challenge study will begin within a month, after receiving ethics approval in the same week the UK hits target of offering first dose to 15 million people Researchers call on healthy young people to volunteer for the study, which will play a key role in developing effective Covid-19 vaccines and treatments Up to 90 volunteers aged 18 - 30 years will be exposed to Covid-19 in …
554		Coronavirus (COVID-19) Update: April 9, 2021	Boilerplate The FDA, an agency within the U.S. Department of Health and Human Services, protects the public health by assuring the safety, effectiveness, and security of human and veterinary drugs, vaccines and other biological products for human use, and medical devices. The agency also is responsible for the safety and security of our nation’s food supply, cosmetics, dietary supplements, produc…
555	Cleveland Clinic Health Essentials	How to Protect Yourself From the Coronavirus While Traveling	After being cooped up for so long, you probably can’t wait to feed that travel bug. But as you make plans to hit the sky or the road, you’ll want to factor in how the spread of COVID-19 could affect your itinerary. Advertising Policy Traveling during a pandemic requires a more detailed and cautious approach than before, but it can be done while minimizing risks to you. We spoke with pulmonary and…
556	NATO	Coronavirus Response: NATO and Poland support Iraq	This week (8 June 2021), Poland delivered medical equipment and supplies, including facemasks, protective gloves and suits, to Iraq in response to the COVID-19 pandemic. NATO’s Euro-Atlantic Disaster Response Coordination Centre (EADRCC) and Poland coordinated this support made possible by Poland’s donation to the NATO stockpile. The Polish Armed Forces Operational Command and the Polish Military…
557		Create a coronavirus NHS QR code for your venue	Check the NHS website to see if you need to display an NHS QR code poster in England or display an NHS QR code poster in Wales. You will need: your email address the address of your business, place of worship, community organisation or event If you have more than one venue, you will also need: the address of each location an email address for the manager (or point of contact) for each location a …
558		Register for an antibody test kit to check if you've had coronavirus (COVID-19) before	An antibody test is a blood test to check if you’ve had coronavirus (COVID-19) before. You can register for an invite to get a test kit. The antibody test is a home test kit sent to you in the post. It’s different from the tests to check if you have COVID-19 now. Who can register for a home test kit You may be able to register for an antibody test: depending on your job and where you live if you’…
559	BBC	How Iceland clamped down to conquer coronavirus	His teams have since sequenced every single positive case, to understand how it is spreading and mutating. As the virus mutates with every fourth transmission, 25% of the time, they can work out who has given it to whom, he says. "Did John give it to Peter or did Peter give it to John?" as he puts it.
560	Science	New test detects coronavirus in just 5 minutes	Science ’s COVID-19 reporting is supported by the Pulitzer Center and the Heising-Simons Foundation. Researchers have used CRISPR gene-editing technology to come up with a test that detects the pandemic coronavirus in just 5 minutes. The diagnostic doesn’t require expensive lab equipment to run and could potentially be deployed at doctor’s offices, schools, and office buildings. “It looks like th…
561	CNBC	Covid updates: U.S. has now administered 10 million Covid vaccine doses as daily deaths hit record high	Johnson & Johnson's one-dose coronavirus vaccine is safe and appears to generate a promising immune response in both young and elderly volunteers, according to early-to-mid stage trial data published in the New England Journal of Medicine. Most of the volunteers produced detectable neutralizing antibodies, which researchers believe play an important role in defending cells against the virus, afte…
562	Los Angeles Times	Dangerous new coronavirus strains may incubate in COVID-19’s sickest	Among the 100 million people around the world who have battled coronavirus infections, scientists are turning to the case of a 45-year-old COVID-19 patient in Boston to understand how the virus is able to outwit humans. During his 154-day illness — one of the longest on record — the patient’s body became a crucible of riotous viral mutation. He offered the world one of the first sightings of a ke…
563	The Guardian	The information warriors fighting 'robot zombie army' of coronavirus sceptics	Sometimes, Stuart Ritchie feels like he’s being pursued by an army of smiley faces. The lecturer at the Institute of Psychiatry, Psychology and Neuroscience at King’s College London, is not delusional: instead, and somewhat to his surprise, he is on the frontline of a coronavirus information war. The emojis often decorate the Twitter profiles of the self-proclaimed “lockdown sceptics”, a subset o…
564	The New York Times	U.K. Approves Pfizer Coronavirus Vaccine, a First in the West	No country until Wednesday had authorized a fully tested coronavirus vaccine; Russia and China approved vaccines without waiting for large-scale efficacy tests. The British government, battered by its handling of the pandemic, exulted in the authorization. “Help is on its way with this vaccine — and we can now say that with certainty, rather than with all the caveats,” the British health secretar…
565	Nature	The coronavirus is mutating — does it matter?	Different SARS-CoV-2 strains haven’t yet had a major impact on the course of the pandemic, but they might in future. When COVID-19 spread around the globe this year, David Montefiori wondered how the deadly virus behind the pandemic might be changing as it passed from person to person. Montefiori is a virologist who has spent much of his career studying how chance mutations in HIV help it to evad…
566	Los Angeles Times	New clinical trials raise fears the coronavirus is learning how to resist vaccines	New data showing that two COVID-19 vaccines are far less effective in South Africa than in other places they were tested have heightened fears that the coronavirus is quickly finding ways to elude the world’s most powerful tools to contain it. The U.S. company Novavax reported this week that although its vaccine was nearly 90% effective in clinical trials conducted in Britain, the figure fell to …
567	Financial Times	Subscribe to read	Make informed decisions with the FT Keep abreast of significant corporate, financial and political developments around the world. Stay informed and spot emerging risks and opportunities with independent global reporting, expert commentary and analysis you can trust.
568		Coronavirus (COVID-19) Update: April 2, 2021	The U.S. Food and Drug Administration today announced the following actions taken in its ongoing response effort to the COVID-19 pandemic: Following recent FDA actions to support test development, the FDA took swift action this week to get more tests for screening asymptomatic individuals on the market. On March 31, the FDA authorized several COVID-19 tests for over-the-counter (OTC) use without …
569	The Washington Post	India’s coronavirus puzzle: Why case numbers are plummeting	Such antibody surveys have proved sensitive for health officials in India. They indicate that the actual number of infections in the country is far higher than the official tally and that efforts to contain the spread of the virus in cities largely failed. The surveys also show that most cases of coronavirus infection went undetected despite a significant increase in testing.
570	The New York Times	The Coronavirus Is Mutating. What Does That Mean for Us?	Italy also suspended air travel, and Belgian officials on Sunday enacted a 24-hour ban on arrivals from the United Kingdom by air or train. Germany is drawing up regulations limiting travelers from Britain as well as from South Africa. Other countries are also considering bans, among them France, Austria and Ireland, according to local media. Spain has asked the European Union for a coordinated r…
571	NBC News	U.K. coronavirus variant is now the dominant strain in the U.S., CDC says	The U.K. variant of the coronavirus is now the most dominant strain circulating in the United States, health officials said Wednesday. Dr. Rochelle Walensky, director of the Centers for Disease Control and Prevention, said in a news briefing that the prevalence of "variants of concern" is increasing and that the U.K. variant, known as B.1.1.7, has taken hold across the country. "Based on our most…
572	STAT News	Scientists monitor a coronavirus mutation that could affect vaccine strength	As scientists try to track the spread of a new, more infectious coronavirus variant around the world — finding more cases in the United States and elsewhere this week — they are also keeping an eye on a different mutation with potentially greater implications for how well Covid-19 vaccines work. The mutation, identified in a variant first seen in South Africa and separately seen in another varian…
573	Pew Research Center	How Coronavirus Has Changed the Way Americans Work	Pew Research Center conducted this study to better understand how the work experiences of employed adults have changed amid the coronavirus outbreak. This analysis is based on 5,858 U.S. adults who are working part time or full time and who have only one job or have more than one job but consider one of them to be their primary job. The data was collected as a part of a larger survey conducted Oc…
574	Financial Times	Subscribe to read	Make informed decisions with the FT Keep abreast of significant corporate, financial and political developments around the world. Stay informed and spot emerging risks and opportunities with independent global reporting, expert commentary and analysis you can trust.
575	Reuters	Japan researchers say ozone effective in neutralising coronavirus	TOKYO (Reuters) - Japanese researchers said on Wednesday that low concentrations of ozone can neutralise coronavirus particles, potentially providing a way for hospitals to disinfect examination rooms and waiting areas. Scientists at Fujita Health University told a news conference they had proven that ozone gas in concentrations of 0.05 to 0.1 parts per million (ppm), levels considered harmless t…
576		Coronavirus (COVID-19) Update: FDA Authorizes First Point-of-Care Antibody Test for COVID-19	Today, the U.S. Food and Drug Administration issued an emergency use authorization (EUA) for the first serology (antibody) point-of-care (POC) test for COVID-19. The Assure COVID-19 IgG/IgM Rapid Test Device was first authorized for emergency use by certain labs in July 2020 to help identify individuals with antibodies to SARS-CoV-2, indicating recent or prior COVID-19 infection. Today, that EUA …
577	GOV.UK	Coronavirus (COVID-19): What has changed – 22 September	It is critical that everybody observes the following key behaviours: HANDS - Wash your hands regularly and for at least 20 seconds. FACE - Cover your face in enclosed spaces, especially where social distancing may be difficult and where you will come into contact with people you do not normally meet. SPACE - Stay 2 metres apart where possible, or 1 metre with extra precautions in place. Face Cove…
578	BBC	First case of coronavirus detected in wild animal	Mink are known to escape from mink farms and become established in the wild. In the UK, there is a population that is thought to have arisen from animals that escaped from fur farms many years ago, Dr Horton added.
579	Science	Can a nose-full of chicken antibodies ward off coronavirus infections?	Science ’s COVID-19 reporting is supported by the Pulitzer Center and the Heising-Simons Foundation. While the world waits for a widely available, safe, and effective COVID-19 vaccine, scientists are becoming ever more creative in their search for other ways to protect people from the disease. Now, a clinical trial has begun in Australia to find out whether nasal drops that contain chicken antibo…
580	Vox	The new UK coronavirus mutations, explained	A new, seemingly more contagious variety of SARS-CoV-2 — the virus that causes Covid-19 — that has been spreading rapidly in the United Kingdom has now been found in the United States in at least two locations. California Gov. Gavin Newsom announced December 30 that the new strain, known as B.1.1.7 (we’ll call it the UK variant, for simplicity’s sake), was detected in the southern part of the sta…
581	Live Science	An ancient coronavirus swept across East Asia 25,000 years ago	An ancient coronavirus may have infected the ancestors of people living in modern-day East Asia starting 25,000 years ago and for millennia afterward, according to a new study. The COVID-19 pandemic , which has now claimed more than 3 million lives, has revealed just how vulnerable we are to new viruses . But as new as this threat seems, humans have been battling dangerous viruses since the begin…
582	Financial Times	Subscribe to read	Make informed decisions with the FT Keep abreast of significant corporate, financial and political developments around the world. Stay informed and spot emerging risks and opportunities with independent global reporting, expert commentary and analysis you can trust.
583		Coronavirus (COVID-19) Update: FDA Authorizes Antigen Test as First Over-the-Counter Fully At-Home Diagnostic Test for COVID-19	Español Today, the U.S. Food and Drug Administration issued an emergency use authorization (EUA) for the first over-the-counter (OTC) fully at-home diagnostic test for COVID-19. The Ellume COVID-19 Home Test is a rapid, lateral flow antigen test, a type of test that runs a liquid sample along a surface with reactive molecules. The test detects fragments of proteins of the SARS-CoV-2 virus from a …
584	BBC	Coronavirus: The possible long-term mental health impacts	From dining out at restaurants with her partner and relatives to attending book clubs with friends, Susan Kemp had an active social life before Covid-19. Since April, she’s only left her apartment near Stockholm five times, after experiencing a huge increase in social anxiety and germaphobia-based obsessive compulsive behaviours during the pandemic. “It's like this extra stress makes me pass a br…
585	Science	A molecular pore spans the double membrane of the coronavirus replication organelle	A gateway to the cytosol Coronaviruses transform host cell membranes into peculiar double-membrane vesicles that have long been thought to accommodate viral genome replication. However, because these compartments appeared to be completely sealed, it has remained unknown how the newly made viral RNA could be exported to the cytosol for translation and packaging into new virions. Wolff et al. used …
586	BBC	China Covid-19: How state media and censorship took on coronavirus	At the start of the year the Chinese government faced two major challenges; an unknown disease which threatened to tear through its population and a wave of voices online telling the world what was happening. By the end of 2020, a glance at Chinese state-controlled media shows that both appear to be under control. The BBC's Kerry Allen and Zhaoyin Feng take a look back at the country's online gov…
587	Bloomberg.com	Are you a robot?	Why did this happen? Please make sure your browser supports JavaScript and cookies and that you are not blocking them from loading. For more information you can review our Terms of Service and Cookie Policy.
588	Reuters	Researchers find coronavirus was circulating in Italy earlier than thought	ROME (Reuters) - The new coronavirus was circulating in Italy in September 2019, a study by the National Cancer Institute (INT) of the Italian city of Milan shows, signaling that it might have spread beyond China earlier than thought. The World Health Organization has said the new coronavirus and COVID-19, the respiratory disease it causes, were unknown before the outbreak was reported in Wuhan, …
589	New Scientist	What coronaviruses in pets can teach us about the future of covid-19	Cats, dogs and farm animals host coronaviruses that have been studied for decades. That research could provide valuable insights in the fight against covid-19, including whether our vaccines can end the pandemic REPORTS of pet cats and dogs catching covid-19 from their owners are mounting. They come as no surprise to virologist Gary Whittaker. For the past year, he has surveyed cats brought to a …
590		Coronavirus (COVID-19) workplace testing: guidance for private-sector employers and third-party healthcare providers	Why you should test your workforce The expansion of workplace testing will identify more positive cases of COVID-19 and ensure those infected isolate. This will reduce the spread of the virus and protect those who cannot work from home, and our vital services. This programme is crucial given that around 1 in 3 people who are infected with COVID-19 have no symptoms so could be spreading the diseas…
591		Coronavirus (COVID-19) Update: March 23, 2021	The U.S. Food and Drug Administration today announced the following actions taken in its ongoing response effort to the COVID-19 pandemic: In a March 22 Consumer Update, the FDA provided an update on simple steps to help slow the spread of coronavirus disease to protect ourselves, our families and our communities. Read more: Help Stop the Spread of Coronavirus and Protect Your Family. The FDA and…
592	The New York Times	‘The Biggest Monster’ Is Spreading. And It’s Not the Coronavirus.	If history is any guide, the coronavirus’s impact on the poor will be felt long after the pandemic is over. The socioeconomic crisis in Eastern Europe in the early 1990s, for example, led to the highest rates in the world of a kind of TB that was resistant to multiple drugs, a dubious distinction the region holds even today. The starting point in this ruinous chain of events is a failure to diagn…
593		Coronavirus (COVID-19) Update: April 20, 2021	Boilerplate The FDA, an agency within the U.S. Department of Health and Human Services, protects the public health by assuring the safety, effectiveness, and security of human and veterinary drugs, vaccines and other biological products for human use, and medical devices. The agency also is responsible for the safety and security of our nation’s food supply, cosmetics, dietary supplements, produc…
594	BBC	Covid-19: India added to coronavirus ‘red list’ for travel	That's why the government is also stepping up surge testing to quickly find any new cases in the UK and is introducing a speedy new type of lab test that can show within hours if someone is positive for Covid - and if the infection they have is one of the known variants, including this new one from India.
595	Kaiser Family Foundation	KFF COVID-19 Vaccine Monitor: December 2020	The KFF COVID-19 Vaccine Monitor is an ongoing research project tracking the public’s attitudes and experiences with COVID-19 vaccinations. Using a combination of surveys and focus groups, this project will track the dynamic nature of public opinion as vaccine development unfolds, including vaccine confidence and hesitancy, trusted messengers and messages, as well as the public’s experiences with…
596	Los Angeles Times	Coronavirus confusion: What’s the difference between a variant and a strain?	As if one coronavirus wasn’t enough to worry about, it now seems there are versions of it popping up all over the world. There’s one from the United Kingdom, which looks to be about 56% more transmissible than its predecessors and is taking the U.S. by storm. There’s one from South Africa, which is proving to be adept at evading our brand-new COVID-19 vaccines. Yet another from Brazil may have an…
597	Vox	Coronavirus is in the air. Here’s how to get it out.	SARS-CoV-2, the virus that causes Covid-19, can float in the air. In particular, it can linger in poorly ventilated indoor spaces, spreading farther than 6 feet from its source. These indoor public spaces are high risk and should be avoided while the virus is still spreading. But, increasingly, people are returning to those spaces: Bars and restaurants are operating in limited capacity in some pl…
598	NBC News	WHO report finds coronavirus probably emerged in bats, 'extremely unlikely' to be result of lab leak	The coronavirus is likely to have emerged in bats and spread to another animal before it jumped into the human population, according to a study from the World Health Organization and Chinese scientists that is scheduled to be released Tuesday. The 123-page report, which NBC News obtained ahead of its release, also found that it's "extremely unlikely" that the virus leaked from a lab, a theory tha…
599	BBC	Coronavirus: Tests 'could be picking up dead virus'	But when you take a coronavirus test, you get a "yes" or "no" answer. There is no indication of how much virus was in the sample, or how likely it is to be an active infection.
600	New York Magazine	The Lab-Leak Hypothesis	In 2011, a tall, confident Dutch scientist, Ron Fouchier, using grant money from Fauci’s group at NIH, created a mutant form of highly pathogenic avian influenza, H5N1, and passaged it ten times through ferrets in order to prove that he could “force” (his word) this potentially fatal disease to infect mammals, including humans, “via aerosols or respiratory droplets.” Fouchier said his findings in…
601	CNBC	Covid updates: House fast-tracks passage of larger stimulus checks; TSA screens record passengers	President Donald Trump signed a long-awaited Covid relief bill late Sunday night, triggering a second round of aid for Americans amid the ongoing pandemic. The bill includes $600 direct payments, more funding for small businesses and boosted unemployment benefits. Trump delayed signing the bill, insisting the stimulus check amount was too low and allowing unemployment benefits to briefly lapse fo…
602	Nature	Rapid coronavirus tests: a guide for the perplexed	As the number of UK coronavirus cases surged in early 2021, the government announced a potential game-changer in the fight against COVID-19: millions of cheap, rapid virus tests. On 10 January, it said it would roll these tests out across the country, to be taken by people even if they have no symptoms. Similar tests will play a crucial part in US President Joe Biden’s plans to tame the raging ou…
603	The New York Times	Your Coronavirus Test Is Positive. Maybe It Shouldn’t Be.	But yes-no isn’t good enough, he added. It’s the amount of virus that should dictate the infected patient’s next steps. “It’s really irresponsible, I think, to forgo the recognition that this is a quantitative issue,” Dr. Mina said. The PCR test amplifies genetic matter from the virus in cycles; the fewer cycles required, the greater the amount of virus, or viral load, in the sample. The greater …
604	BBC	Cristiano Ronaldo: Portugal and Juventus forward tests positive for coronavirus	Last updated on .From the section European Football Portugal and Juventus forward Cristiano Ronaldo has tested positive for coronavirus, the Portuguese Football Federation (FPF) has announced. The 35-year-old is "doing well, without symptoms, and in isolation", the FPF said in a statement. Portugal face Sweden in a Nations League group game on Wednesday. The remainder of Fernando Santos' Portugal…
605	The Indian Express	New research: Test using graphene shown to detect coronavirus in lab	Researchers at the University of Illinois Chicago (IUIC) have successfully used graphene to detect the SARS-CoV-2 virus in laboratory experiments. In experiments, researchers combined sheets of graphene, which are more than 1,000 times thinner than a postage stamp, with an antibody designed to target the spike protein on the coronavirus. They then measured the atomic-level vibrations of these gra…
606		Coronavirus (COVID-19) Update: April 27, 2021	Boilerplate The FDA, an agency within the U.S. Department of Health and Human Services, protects the public health by assuring the safety, effectiveness, and security of human and veterinary drugs, vaccines and other biological products for human use, and medical devices. The agency also is responsible for the safety and security of our nation’s food supply, cosmetics, dietary supplements, produc…
607	NPR	Reinfections More Likely With New Coronavirus Variants, Evidence Suggests	Reinfections More Likely With New Coronavirus Variants, Evidence Suggests Back in April, COVID-19 hit the city of Manaus, Brazil, extremely hard. In fact, the outbreak there was arguably the worst in the world. One study, published in the journal Science, estimated that so many people were infected that the city could have reached herd immunity — that the outbreak there slowed down because up to …
608	WebMD	Coronavirus on Surfaces: What's the Real Risk?	Sept. 3, 2020 -- In March, concerns over the coronavirus surviving on surfaces fueled a disinfectant shopping frenzy that left store shelves bare of hand sanitizer and cleaning wipes. A video featuring a Michigan doctor sanitizing his groceries one by one captured more than 26 million views on YouTube. With no signs of the coronavirus pandemic letting up, protecting yourself from germs is as impo…
609	National Geographic	The coronavirus wasn’t made in a lab. So why does the ‘Yan report’ say it was?	Twenty years ago, data scientist Sinan Aral began to see the formation of a trend that now defines our social media era: how quickly untrue information spreads. He watched as false news ignited online discourse like a small spark that kindles into a massive blaze. Now the director of the MIT Initiative on the Digital Economy, Aral believes that a concept he calls the novelty hypothesis demonstrat…
610	Financial Times	Subscribe to read	Pay based on use Get Started Purchase a Team or Enterprise subscription for per week You will be billed per month after the trial ends
611	Reuters	Factbox: Latest on the worldwide spread of the coronavirus	July 27 (Reuters) - Moderna (MRNA.O) said its COVID-19 vaccine manufacturing partners outside the United States are facing delays due to laboratory testing operations that have occurred in the past few days, slowing the supply of the shot to these markets. DEATHS AND INFECTIONS * Eikon users, see COVID-19: MacroVitals https://apac1.apps.cp.thomsonreuters.com/cms/?navid=1592404098 for a case track…
612	Nature	The coronavirus is here to stay — here’s what that means	For much of the past year, life in Western Australia has been coronavirus-free. Friends gathered in pubs; people kissed and hugged their relatives; children went to school without temperature checks or wearing masks. The state maintained this enviable position only by placing heavy restrictions on travel and imposing lockdowns — some regions entered a snap lockdown at the beginning of the year af…
613	Medical News Today	How long does coronavirus last in the body, the air, and in food?	The novel coronavirus, SARS-CoV-2, spreads easily from person to person. Understanding how long the virus lasts in the body, and how long it can stay alive on surfaces or in the air, can help prevent transmission. This article explores the available research on how long the novel coronavirus lasts in the body and how long it remains active in various situations. All data and statistics are based …
614	GOV.UK	Speak up and help beat coronavirus (COVID-19)	Take 5 minutes of your time to submit your voice sounds and contribute to COVID-19 research. We will explore how algorithms can use voice data, including cough recordings, to detect COVID-19. Using voice sounds to identify if someone is more likely to need a test could help us find more cases, and help slow the spread of COVID-19 as we follow the roadmap of easing lockdown restrictions. Taking pa…
615		Private providers of coronavirus (COVID-19) testing	The government does not endorse, recommend or approve any private test provider. Individuals and employers should conduct their own research about available providers and the testing services they supply. For information about customer service, please check consumer review websites. Locations by region are included next to provider names in each list. The organisations on the lists do not constit…
616	Financial Times	Subscribe to read	Pay based on use Get Started Purchase a Team or Enterprise subscription for per week You will be billed per month after the trial ends
617		Travel to England from another country during coronavirus (COVID-19)	This guide explains how people can travel to England from another country during the coronavirus (COVID-19) pandemic. If you live in England you can find out the rules for travelling abroad from England. Before you travel Follow these steps: Check the rules for the country or territory you’re coming from or have travelled through. Book any tests or quarantine hotel packages you need. Get tested a…
618	The Guardian	Coronavirus: UK records 18,270 new cases – as it happened	This blog is closed. Follow the latest updates on the pandemic from around the world:
619	Nature	Delta coronavirus variant: scientists brace for impact	When the first cases of the SARS-CoV-2 Delta variant were detected in the United Kingdom in mid-April, the nation was getting ready to open up. COVID-19 case numbers, hospitalizations and deaths were plummeting, thanks to months of lockdown and one of the world’s fastest vaccination programmes. Two months later, the variant, which was first detected in India, has catalysed a third UK wave and for…
620		Surge testing for new coronavirus (COVID-19) variants	What surge testing is Surge testing is increased testing (including door-to-door testing in some areas) and enhanced contact tracing in specific locations in England and can look different depending on assessment of local requirements. It involves testing of people who do not have any symptoms of COVID-19. Tests from all of these areas are sent for genomic sequencing. Genomic sequencing is the pr…
621	CNBC	A year since Covid first emerged in China, the world battles its deadliest surge yet	Alonso Lugo helps a patient try to stand inside the coronavirus disease (COVID-19) unit at United Memorial Medical Center in Houston, Texas, U.S., December 30, 2020. It's been a year since Chinese health authorities said they were investigating a small cluster of pneumonia-like cases with an unknown cause linked to a seafood market in Wuhan. The new disease, later named Covid-19, would shatter gl…
622	Forbes	WHO Finally Admits Coronavirus Is Airborne. It’s Too Late	Over a year since declaring Covid-19 a pandemic, the World Health Organization has finally admitted that Coronavirus is airborne. Aerosol researchers started warning that "the world should face the reality" of airborne transmission in April 2020. Then in June, some claimed that it was "the dominant route for the spread of COVID-19". In July, 239 scientists signed an open letter appealing to the m…
623		Coronavirus (COVID-19) testing before you travel to England	Take a coronavirus test before you travel to England You must have proof of a negative coronavirus (COVID-19) test to travel to England. You must take a test even if: you’ve been fully vaccinated you’re traveling from a country or territory on the green list you’re a UK citizen You must take the test in the 3 days before the service on which you will arrive in England departs. For example, if you…
624		Coronavirus (COVID-19): Test to Release for international travel	How the Test to Release scheme works If you have been in a country or territory on the amber list in the 10 days before you arrive in England you must quarantine for 10 days on arrival. Amber list rules if you are fully UK vaccinated You do not need to quarantine if you are fully vaccinated under the UK vaccination programme, taking part in formally approved COVID-19 vaccine clinical trials, or u…
625	ReliefWeb	Iraq: Coronavirus Disease 2021 (COVID-19) - Weekly Situation Report (Week 23) (7 – 13 June 2021) [EN/AR] - Iraq	Find help on how to use the site, read terms and conditions, view the FAQs and API documentation.
626	Healthline	Coronavirus Loss of Taste, Loss of Smell: Is It a Common Symptom?	Share on Pinterest COVID-19, the respiratory disease caused by the new coronavirus, can have a variety of symptoms. Often, the types of symptoms and their severity can vary from person to person. In addition to respiratory symptoms like a cough and shortness of breath, COVID-19 can also have other types of symptoms. One of these is losing your sense of smell or taste. Let’s take a closer look at …
627	SCMP Infographics	How coronavirus is transforming our space and architecture	Global efforts to contain Covid-19 have led to mass lockdowns, turning densely populated cities into ghost towns. Our daily routines and how we interact with our environments have changed — possibly forever. Architects and urban designers are finding ways to adapt the spaces we live and work in amid the coronavirus pandemic. Through history, they have joined the fight against infectious diseases.…
628	BBC	University study finds Covid survives three days on fabric	Water was enough to remove the virus in all of the washing machines tested when it was added in droplets but not when scientists soiled the fabric with an artificial saliva containing the virus.
629	Al Jazeera	New record rise in India’s COVID cases, deaths; curfew in capital	India reports 273,810 new cases, taking its overall caseload past 15 million and a record 1,619 deaths as Delhi announces six-day curfew. India has reported a record rise in coronavirus infections of 273,810, as capital New Delhi announces a complete curfew starting Monday night and hospitals across the country struggle with a shortage of hospital beds and oxygen supplies. The country’s deaths fr…
630	NBC News	Tracking coronavirus case surges in states across the country	Covid-19 has taken hold across the country. But not all upticks are the same. NBC News is tracking which states are seeing prolonged or dramatic case increases as the country heads into summer. The charts below show each state’s two-week average of new Covid-19 cases. Areas highlighted in red represent periods where the rate of new cases exceeds the two-week average. The longer the red line, the …
631		Coronavirus (COVID-19): vaccine	Vaccines help protect you from viruses and bacteria that cause illnesses. They also protect everyone around you. The more people in a community who are vaccinated and protected from COVID-19, the harder it is for the virus to spread. COVID-19 vaccines must be approved for use by Health Canada. COVID-19 immunization plan Nova Scotia’s COVID-19 immunization plan includes 3 phases. Each phase identi…
632	AARP	Health Experts on the Future of COVID-19	That's not the case with COVID-19, says Clare Rock, M.D., associate professor of medicine in the Division of Infectious Diseases at Johns Hopkins School of Medicine. As she explains, both the COVID and influenza vaccines “don't produce that sterilizing immunity, which means people can still get mild infections. Although we still don't know whether they can pass infections on to others.” The COVID…
633		Coronavirus (COVID-19): travel and transport	General travel Travel is allowed within Scotland. Travel is allowed between Scotland and England, Wales, Northern Ireland, the Channel Islands and the Isle of Man. For restrictions on travel between Scotland and the rest of the world see the international travel section below. These rules may be changed depending on the state of the pandemic in Scotland and in other countries. Please check back h…
634	WION	Delta coronavirus variant 60 per cent more transmissible, says UK	British government said on Friday that the Delta variant of coronavirus is 60 per cent more transmissible than the variant that forced the lockdown in January. The Delta variant has caused a rise in cases in Britain, prompting questions about whether social distancing restrictions will be lifted as planned from June 21. New research from Public Health England "suggests that the Delta variant is a…
635	State of Illinois Coronavirus	Vaccination Locations	Large clinics open to the public including state-operated mass vaccination sites, local health departments, and hospital clinics can be found on the map below (these sites may not yet be included in Vaccines.gov). State-operated mass vaccination sites are now welcoming walk-ins in addition to pre-booked appointments.
636	The Atlantic	This Overlooked Variable Is the Key to the Pandemic	Updated at 1:17 p.m. ET on October 1, 2020 There’s something strange about this coronavirus pandemic. Even after months of extensive research by the global scientific community, many questions remain open. Why, for instance, was there such an enormous death toll in northern Italy, but not the rest of the country? Just three contiguous regions in northern Italy have 25,000 of the country’s nearly …
637	The New York Times	How Nine Covid-19 Vaccines Work	Researchers are testing 90 coronavirus vaccines in clinical trials on humans. Here are explanations about how nine of the leading vaccines work. Messenger RNA Vaccines Comirnaty How the Pfizer-BioNTech Vaccine Works Cómo funciona la vacuna de Pfizer-BioNTech The vaccine, known as Comirnaty, has been approved in several countries and authorized for emergency use in many others, including the Unite…
638	Oklahoma.gov	Testing Sites	*Are you a lab that would like to be included, please register here.
639	Laboratory Equipment	Scientists Prepare for Next Coronavirus Pandemic, Possibly in 2028	Scientists are already preparing for a possible next coronavirus pandemic to strike, keeping with the seven-year pattern since 2004. In future-looking research, Northwestern University Feinberg School of Medicine scientists have identified a novel target for a drug to treat SARS-CoV-2 that also could impact a new emerging coronavirus. "God forbid we need this, but we will be ready," said Karla Sa…
640	Reuters Graphics	Latest updates: COVID-19 vaccination charts, maps and eligibility by country	What you need to know Reuters has launched a global effort to track the vaccine rollout plans of over 80 countries and all 50 U.S. states. Our journalists are collecting, verifying and updating information on vaccine availability and eligibility as the plans are announced and implemented by governments and health authorities around the world. Reuters is also analysing how quickly countries are va…
641	ReliefWeb	UNHCR Funding Update: Coronavirus Emergency (as of 1 June 2021) - World	Find help on how to use the site, read terms and conditions, view the FAQs and API documentation.
642	CNN	A more contagious coronavirus variant is spreading across the US. Can vaccines stop it?	(CNN) A new, more contagious and potentially more deadly variant of the coronavirus is spreading across the US, and health officials are worried. The B.1.1.7 variant, first spotted in the UK, is not only more easily transmitted, but it also appears to be more deadly . Dr. Anthony Fauci warned about it Friday in a White House coronavirus update. It was first spotted in Colorado at the end of Decem…
643	Pennsylvania Department of Health	COVID-19 Vaccine	Vaccine Data COVID-19 Vaccine Dashboard See Pennsylvania's vaccine data by county and review a demographic breakdown of who has been vaccinated. OpenData The Department of Health has made COVID-19 vaccination data available through the commonwealth's OpenData platform. The commonwealth's OpenData platform also shows how the commonwealth's public-facing services are providing relief and support to…
644	ReliefWeb	UNHCR Funding Update: Coronavirus Emergency (as of 16 June 2021) - World	Find help on how to use the site, read terms and conditions, view the FAQs and API documentation.
645	CNN	New York reaches vaccine milestone and joins California in reopening	(CNN) Tuesday brought reopenings in two of the largest states, with New York reaching an important vaccine milestone and joining California in dropping most of its Covid-19 restrictions. "This is a momentous day, and we deserve it because it has been a long, long road," New York Gov. Andrew Cuomo said. "We can now return to life as we know it." At least 70% of New Yorkers have received at least o…
646		What is the Full List of the COVID-19 Vaccine Ingredients?	Warning! It seems that JavaScript is not working in your browser. It could be because it is not supported, or that JavaScript is intentionally disabled. Some of the features on CT.gov will not function properly with out javascript enabled.
647	The Indian Express	Coronavirus India HIGHLIGHTS: Soft launch of Sputnik V scaled up to many cities, says Dr Reddy’s	Dr Reddy’s in a statement Wednesday said that the soft launch of Sputnik V vaccine in India, which was initiated in Hyderabad, has been scaled up to many cities including Bengaluru, Mumbai, Kolkata, Delhi, Chennai, among others. It added that registration on CoWIN was not open to public yet, but will be open at the time of commercial launch. Meanwhile, drugs such as ivermectin, hydroxychloroquine…
648	The Atlantic	What Breakthrough Infections Can Tell Us	With 165 million people and counting inoculated in the United States, vaccines have, at long last, tamped the pandemic’s blaze down to a relative smolder in this part of the world. But the protection that vaccines offer is more like a coat of flame retardant than an impenetrable firewall. SARS-CoV-2 can, very rarely, still set up shop in people who are more than two weeks out from their last COVI…
649	West Virginia Department of Health and Human Resources	COVID-19 Vaccine	Please always check with your local venue for last minute changes. Any West Virginian age 65 and older who is still waiting on an appointment is urged to call the West Virginia Vaccine Info Line: 1-833-734-0965 to be scheduled for an appointment to be vaccinated. The info line is open Monday-Friday from 8 a.m. to 6 p.m., and Saturday from 9 a.m. to 5 p.m.
650	CTV News	Coronavirus vaccination tracker: How many people in Canada have received shots?	TORONTO -- Canada is in the middle of its largest mass vaccination program in history, with tens of thousands of COVID-19 inoculations being administered daily across the provinces and territories. Four vaccines, developed by Pfizer, Moderna, AstraZeneca and Johnson & Johnson, have been authorized for use in Canada to date. As the country continues the ongoing fight against COVID-19, CTVNews.ca i…
651		FDA Takes Key Action in Fight Against COVID-19 By Issuing Emergency Use Authorization for First COVID-19 Vaccine	Español Today, the U.S. Food and Drug Administration issued the first emergency use authorization (EUA) for a vaccine for the prevention of coronavirus disease 2019 (COVID-19) caused by severe acute respiratory syndrome coronavirus 2 (SARS-CoV-2) in individuals 16 years of age and older. The emergency use authorization allows the Pfizer-BioNTech COVID-19 Vaccine to be distributed in the U.S. “The…
652	BBC	Kim Jong-un: North Korea sees 'grave incident’ after Covid lapses	North Korea has put in place strict restrictions and state media have continually exhorted citizens to be vigilant against the virus, even warning them late last year to be wary of "yellow dust" from China. There is no known link between the seasonal dust clouds and Covid-19.
653	Times of India	Coronavirus: What is happy hypoxia and how dangerous can it be for COVID-19 patients?	The pandemic took a tragic turn when the second wave of coronavirus hit millions of people in India. Not only did it claim many lives, but it also left a considerable number of people gasping for breath. As we know, COVID-19 is a respiratory illness and takes a massive toll on our lungs and other parts of the body. In severe COVID patients, it can lead to a drop in oxygen levels, making it diffic…
654	NBC Chicago	Illinois Coronavirus Updates: State Launches $10M Vaccine Lottery	A new vaccine lottery in Illinois will offer a total of $10 million in total prize money to residents who get vaccinated against COVID-19. And as federal health officials issue new warnings about the coronavirus delta variant, Gov. J.B. Pritzker revealed what concerns him most about the new strain. Here's what you need to know about the coronavirus pandemic across Illinois today: Illinois Offerin…
655	CNBC	Pfizer CEO says third Covid vaccine dose likely needed within 12 months	Pfizer CEO Albert Bourla said people will "likely" need a booster dose of a Covid-19 vaccine within 12 months of getting fully vaccinated. His comments were made public Thursday but were taped April 1. Bourla said it's possible people will need to get vaccinated against the coronavirus annually. "A likely scenario is that there will be likely a need for a third dose, somewhere between six and 12 …
656		How Is The COVID-19 Vaccination Campaign Going In Your State?	How Is The COVID-19 Vaccination Campaign Going In Your State? This page is updated on weekdays. Vaccinating a high percentage of the population against COVID-19 is a crucial part of the U.S. strategy to curb the pandemic. Since COVID-19 vaccine distribution began in the United States on Dec. 14, more than 342 million doses have been administered, fully vaccinating over 163 million people or 49.1%…
657	The Guardian	Uganda introduces sweeping new coronavirus rules, Netherlands to ease restrictions from next week – as it happened	What term do you want to search? Search with google
658		Return to Campus Fall 2021	Information on this page is for the Fall 2021 semester For information on what is in effect currently, visit the Summer 2021 page As Quebec reopens and all students and staff return to McGill, we expect the situation on campus to evolve quickly. Here’s what to expect and how you can prepare. We will be continually adding information, resources and answers to your questions as the summer progresse…
659	Reuters	The ex-Pfizer scientist who became an anti-vax hero	Late last year, a semi-retired British scientist co-authored a petition to Europe’s medicines regulator. The petitioners made a bold demand: Halt COVID-19 vaccine clinical trials. Even bolder was their argument for doing so: They speculated, without providing evidence, that the vaccines could cause infertility in women. The document appeared on a German website on Dec.1. Scientists denounced the …
660		Private providers of COVID-19 testing: what you need to know	The Department of Health and Social Care ( DHSC ) is aware of private-sector (non-NHS) providers who are undergoing UKAS accreditation in order to provide COVID-19 testing services to companies or individuals. Individuals with coronavirus symptoms should self-isolate immediately and get an NHS Test and Trace test to check if they have coronavirus. Free NHS testing is for individuals with symptoms…
661		FDA Takes Additional Action in Fight Against COVID-19 By Issuing Emergency Use Authorization for Second COVID-19 Vaccine	Español Today, the U.S. Food and Drug Administration issued an emergency use authorization (EUA) for the second vaccine for the prevention of coronavirus disease 2019 (COVID-19) caused by severe acute respiratory syndrome coronavirus 2 (SARS-CoV-2). The emergency use authorization allows the Moderna COVID-19 Vaccine to be distributed in the U.S. for use in individuals 18 years of age and older. “…
662	BBC	Covid: Vaccine refuser regrets turning down jab after catching virus	Recalling the moment he last saw sons Rayan, nine, and Aryan, seven, before going into hospital, he said: "One of the saddest scenes ever I've witnessed. I said: 'I'm all right, daddy will be all right'.
663	The Conversation	COVID lab-leak theory: ‘rare’ genetic sequence doesn’t mean the virus was engineered	The theory that the COVID-19 pandemic was triggered by the Sars-CoV-2 virus being leaked from the Wuhan Institute of Virology in China was recently given new life following an explosive article in the Wall Street Journal(WSJ) in which the authors claimed “the most compelling reason to favour the lab leak hypothesis is firmly based in science”. But does the science really support the claim that th…
664	WHO | World Health Organization	Impact of COVID-19 on people's livelihoods, their health and our food systems	The COVID-19 pandemic has led to a dramatic loss of human life worldwide and presents an unprecedented challenge to public health, food systems and the world of work. The economic and social disruption caused by the pandemic is devastating: tens of millions of people are at risk of falling into extreme poverty, while the number of undernourished people, currently estimated at nearly 690 million, …
665	The Washington Post	FAQ: The latest advice on masks and covid	Update: The latest recommendations from the Centers for Disease Control and Prevention on masking after vaccination can be found here: CDC urges vaccinated people in high-transmission areas to resume wearing masks indoors as delta variant spreads At this stage in the pandemic, although nearly half of Americans are vaccinated against the novel coronavirus, the more transmissible delta variant and …
666	AP News	Nearly all COVID deaths in US are now among unvaccinated	Nearly all COVID deaths in US are now among unvaccinated Nearly all COVID-19 deaths in the U.S. now are in people who weren’t vaccinated, a staggering demonstration of how effective the shots have been and an indication that deaths per day — now down to under 300 — could be practically zero if everyone eligible got the vaccine. Full Coverage: Coronavirus pandemic An Associated Press analysis of a…
667	The Washington Post	Timeline: How the Wuhan lab-leak theory suddenly became credible	March 11: Scientific American publishes a profile of virologist Shi Zhengli, who heads a group that studies bat coronaviruses at WIV. “I had never expected this kind of thing to happen in Wuhan, in central China,” she said. If coronaviruses were the culprit, she remembers thinking, “Could they have come from our lab?” The article said that after the virus emerged, Shi frantically went through her…
668	MedicineNet	How Do You Know if You Have a Sinus Infection (Sinusitis) or COVID-19 Coronavirus?	What is a sinus infection vs. COVID-19 coronavirus? If you have symptoms like nasal congestion and swelling around the bridge of nose and eyes, you may have sinus infection. But if you are experiencing shortness of breath or chills along with other symptoms, you may have COVID infection. As doctors and researchers continue to learn more about COVID-19 and the novel coronavirus, you might be wonde…
669	CNN	What we know about Moderna's coronavirus vaccine and how it differs from Pfizer's	(CNN) Moderna's coronavirus vaccine is similar to the Pfizer-BioNTech vaccine that was the first Covid-19 vaccine authorized and shipped out to the first Americans last week. But there are a few key differences. Most importantly, Moderna's vaccine can be stored in normal freezers and does not require a super-cold transportation network, making it more accessible for smaller facilities and local c…
670	The Washington Post	Models predict U.S. coronavirus infections could surge this fall if vaccination rates lag, former FDA chief says	“I think that we will have a drug that inhibits viral replication. Pfizer, the company I’m on the board of, is working on one. Merck is working on another one in advanced development,” he said. “I think we will get a drug that inhibits viral replication that could be taken on an outpatient basis … when you first have a diagnosis to prevent the progression to disease.”
671	NJ.gov	TRANSCRIPT: May 26th, 2021 Coronavirus Briefing Media	Governor Phil Murphy: Good afternoon, everyone. Joining me to my right is the woman who needs no introduction, the Commissioner of the Department of Health, Judy Persichilli. To her right, the Department of Health's COVID-19 Medical Advisor and former State Epidemiologist, Dr. Eddy Bresnitz. To my far left, another guy who needs no introduction, State Police Superintendent Colonel Pat Callahan, a…
672	The Washington Post	Spread of delta coronavirus variant exposes poorly vaccinated regions to renewed danger	But the delta variant, which is much more transmissible and causes more severe illness than previous versions of the virus, is taking over in the United States with stunning speed, as it did in India, where it was first identified, and later in the United Kingdom. It has doubled as a percentage of new infections every two weeks, Fauci said, from 1.2 percent of new infections on May 8 to 20.6 perc…
673	Hackensack Meridian Health	A Simple Breakdown of the Ingredients in the COVID Vaccines	January 11, 2021 Clinical Contributors to this Story contributes to topics such as Allergy and Immunology. Three COVID-19 vaccines have been granted Emergency Use Authorization (EUA) from the U.S. Food and Drug Administration (FDA) since mid-December 2020. Prior to authorization by the FDA, these vaccines underwent the same rigorous safety and effectiveness standards as all other vaccines. Quickl…
674	CNN	June 11, 2021 coronavirus news	With California set to fully reopen on June 15, the state will drop its stay-at-home order and is revising health directives as it begins to roll back most pandemic-related executive orders, Gov. Gavin Newsom said. A new health order will go into effect Tuesday, allowing for vaccinated individuals to go without a face covering in most situations. Masks will still be required on public transportat…
675	Science Signaling	Mn2+ coordinates Cap-0-RNA to align substrates for efficient 2′-O-methyl transfer by SARS-CoV-2 nsp16	Uniquely coronavirus Virally encoded 2′-O-methyltransferases catalyze the last step in the capping of viral RNAs, which protects the RNAs from degradation and prevents them from triggering host defenses. Minasov et al. report structures of the SARS-CoV-2 methyltransferase, a heterodimeric complex of the enzyme nsp16 and its coactivator nsp10, in complex with a short, capped RNA (instead of the RN…
676	Wiley Online Library	Promising traditional Indian medicinal plants for the management of novel Coronavirus disease: A systematic review	3.1 Potential traditional Indian medicinal plants for viral-induced severe acute respiratory infection—A preclinical perspective 3.1.1 Acacia arabica (Lam.) Willd. (Leguminosae) Acacia arabica is also known as gum arabic tree. It has many medicinal roles in Ayurveda and is used in the management of several health diseases, for instance, asthma, inflammation, cough, flu (Singh, Satapathy, & Prasad…
677	Geo.tv	US adds rare heart inflammation warning to Pfizer, Moderna coronavirus shots	FDA adds warning about rare heart inflammation to Pfizer, Moderna COVID-19 shots. Pfizer and Moderna coronavirus vaccines are based on the mRNA technology. As of June 11, more than 1,200 cases of myocarditis or pericarditis have reported to U.S. Vaccine Adverse Event Reporting System, out of about 300 million mRNA vaccine doses administered. The US drug regulator on Friday added a warning to the …
678	Reuters	France opts for mRNA vaccines for second coronavirus shot	PARIS (Reuters) - France’s top health advisory body in charge of COVID-19 vaccines recommended on Friday that recipients of a first dose of the AstraZeneca shot who are under 55 should receive a second dose with a so-called messenger RNA vaccine. Reuters reported on Thursday that the Haute Autorite de la Sante (HAS) had opted for the dose-mixing recommendation, which has not yet been evaluated in…
679	The Guardian	UK removes quarantine requirement for arrivals from Balearics, Malta and some Caribbean islands – as it happened	Here is some reaction to the changes to the UK’s green list from our transport correspondent, Gwyn Topham. The Balearic islands accounted for more than 8% of UK flights to EU countries in the last pre-Covid summer of 2019, when almost 1,000 flights a week would depart from the UK, according to data from analysts Cirium. Next week just 214 are scheduled to fly from the UK to the islands, mainly fr…
680	Healthline	How Accurate Are Rapid COVID Tests? What Research Shows	Share on Pinterest COVID-19 is a respiratory disease that can cause severe illness, especially in people with preexisting health conditions like diabetes, obesity, and high blood pressure. Two types of tests are commonly used to test for current infection of SARS-CoV-2, the coronavirus that causes COVID-19. The first type are polymerase chain reaction (PCR) tests, also called a diagnostic tests o…
681	Tampa Bay Times	YouTube removes video of DeSantis coronavirus roundtable	TALLAHASSEE — YouTube has removed a recording of a roundtable discussion on public health that was held by Gov. Ron DeSantis last month after the video-sharing platform said it included information on mask-wearing that “contradicts the consensus of local and global health authorities.” The March 18 roundtable discussion featured a panel of physicians who appeared to be hand-picked because their v…
682	US Food and Drug Administration	FDA Issues Emergency Use Authorization for Third COVID-19 Vaccine	Español Today, the U.S. Food and Drug Administration issued an emergency use authorization (EUA) for the third vaccine for the prevention of coronavirus disease 2019 (COVID-19) caused by severe acute respiratory syndrome coronavirus 2 (SARS-CoV-2). The EUA allows the Janssen COVID-19 Vaccine to be distributed in the U.S for use in individuals 18 years of age and older. “The authorization of this …
683	CBS News	Climate change "may have played a key role" in coronavirus pandemic, study says	Human-caused climate change "may have played a key role" in the coronavirus pandemic. That's the conclusion of a new study which examined how changes in climate have transformed the forests of Southeast Asia, resulting in an explosion of bat species in the region. The researchers found that, due to changes in vegetation over the past 100 years, an additional 40 species of bat have moved into the …
684	NJ.gov	TRANSCRIPT: April 19th, 2021 Coronavirus Briefing Media	Governor Phil Murphy: Good afternoon, everyone. With me, to my right, is the woman who needs… actually she's not here. But another familiar face, to my right, the State's Epidemiologist Dr. Christina Tan; Tina, great to have you with us. To my left, the Superintendent of the State Police, another guy who needs no introduction, Colonel Pat Callahan. We have Jared Maples of the Office of Homeland S…
685	Los Angeles Times	Tracking coronavirus vaccinations in California	So far, 60.8% of residents have received at least one dose, about 23.8 million people. Among all Californians, 53% are fully vaccinated, meaning they have either received both shots of a two-dose regime from Pfizer or Moderna, or the single-dose Johnson & Johnson vaccine. To date, 42,807,785 shots of have been given out to Californians across the state. Over the last seven days, an average of 60,…
