# Supplementary material for: Evaluating keyphrase extraction algorithms for finding similar news articles using lexical similarity calculation and semantic relatedness measurement by word embedding
Source: PeerJ Comput Sci. 2022 Jul 7;8:e1024. doi: 10.7717/peerj-cs.1024 (PMC9299267; doi:10.7717/peerj-cs.1024)
Supplement: Supplemental Information 1 — The dataset contains news articles collected by Google news aggregator. [file peerj-cs-08-1024-s001.zip › Supplimentary Files/Dataset/Data/Swine acute diarrhea syndrome coronavirus replication in primary human cells reveals potential susceptibility to infection.txt]

"Significance The emergence of new human and animal coronaviruses demand novel strategies that characterize the threat potential of newly discovered zoonotic strains. We synthetically recovered recombinant wild-type and derivative swine acute diarrhea syndrome coronaviruses (SADS-CoVs) that express indicator genes and characterized their growth, macromolecular biosynthesis, and replication efficiency in a variety of mammalian cell lines, including primary human cells. The data demonstrate that SADS-CoV has a broad host range and has inherent potential to disseminate between animal and human hosts, perhaps using swine as an intermediate species.

Abstract Zoonotic coronaviruses represent an ongoing threat, yet the myriads of circulating animal viruses complicate the identification of higher-risk isolates that threaten human health. Swine acute diarrhea syndrome coronavirus (SADS-CoV) is a newly discovered, highly pathogenic virus that likely evolved from closely related HKU2 bat coronaviruses, circulating in Rhinolophus spp. bats in China and elsewhere. As coronaviruses cause severe economic losses in the pork industry and swine are key intermediate hosts of human disease outbreaks, we synthetically resurrected a recombinant virus (rSADS-CoV) as well as a derivative encoding tomato red fluorescent protein (tRFP) in place of ORF3. rSADS-CoV replicated efficiently in a variety of continuous animal and primate cell lines, including human liver and rectal carcinoma cell lines. Of concern, rSADS-CoV also replicated efficiently in several different primary human lung cell types, as well as primary human intestinal cells. rSADS-CoV did not use human coronavirus ACE-2, DPP4, or CD13 receptors for docking and entry. Contemporary human donor sera neutralized the group I human coronavirus NL63, but not rSADS-CoV, suggesting limited human group I coronavirus cross protective herd immunity. Importantly, remdesivir, a broad-spectrum nucleoside analog that is effective against other group 1 and 2 coronaviruses, efficiently blocked rSADS-CoV replication in vitro. rSADS-CoV demonstrated little, if any, replicative capacity in either immune-competent or immunodeficient mice, indicating a critical need for improved animal models. Efficient growth in primary human lung and intestinal cells implicate SADS-CoV as a potential higher-risk emerging coronavirus pathogen that could negatively impact the global economy and human health.

One Health recognizes that human, animal, and environmental health are tightly interconnected (1). In the 21st century, three novel human and three novel swine coronaviruses (CoVs) have emerged suddenly and spread globally, demonstrating a critical need for strategies that identify higher risk zoonotic coronaviruses (2). Contemporary human coronaviruses include four isolates (e.g., HCoV NL63, HCoV 229E, and HCoV OC43, HCoV HKU1) that reside within the group 1b and group 2a subgroups, respectively, and cause significant upper and lower respiratory infections in children and adults (3). These viruses likely originated from strains in bats, rodents, and bovine before the beginning of the 20th century (3). More recently, highly pathogenic human coronaviruses include the betacoronavirus subgenra Sarbecovirus severe acute respiratory syndrome coronavirus (SARS-CoV) strains that emerged in China in 2003 and the Merbecovirus Middle East respiratory syndrome coronavirus (MERS-CoV) strains that emerged in the Middle East in 2012. SARS-CoV and MERS-CoV cause an atypical pneumonia that rapidly progresses to acute respiratory distress syndrome, with fatalities rates of 10% and 35%, respectively (4, 5). While the MERS-CoV outbreak is still ongoing throughout the Middle East and Sub-Saharan Africa, heterogeneous SARS- and MERS-like CoVs with human epidemic potential are circulating in bat species in Southeast Asia and elsewhere (6⇓–8). As these data forecast, a new Sarbecovirus recently emerged in Wuhan, China in 2019 (SARS-CoV-2). As of September 2020, the rapidly expanding outbreak has surpassed 31 million cases, many of whom have progressed to respiratory failure, resulting in more than 972,000 deaths worldwide in the last 9 mo (see The Johns Hopkins University Dashboard, https://gisanddata.maps.arcgis.com/apps/opsdashboard/index.html#/bda7594740fd40299423467b48e9ecf6) (9). Clearly, the cross-species transmission potential of zoonotic CoVs to humans and other important domesticated species remains high as global pathogens of concern (2, 10).

Over the past 80 y, several novel coronaviruses have caused extensive outbreaks and economic losses in swine, including transmissible gastroenteritis virus (TGEV), porcine respiratory coronavirus (PRCV), porcine epidemic diarrhea coronavirus (PEDV), porcine hemagglutinating encephalomyelitis virus (PHEV), and porcine deltacoronavirus (PDCoV) (11⇓⇓–14). Between October 2016 and 2019, several novel coronavirus outbreaks were described in swine herds throughout China. Infection with the novel swine acute diarrhea syndrome coronavirus (SADS-CoV) was associated with acute diarrhea and vomiting with 90% mortality rates in piglets less than 5 d of age (10, 15⇓–17). SADS-CoV is an alphacoronavirus most closely related to bat coronavirus HKU2, while also being distantly related to other coronaviruses, such as HCoV 229E, HCoV NL63, and swine coronavirus PEDV (15). Rhinolophus spp. bats in the vicinity of local outbreaks had viruses (HKU2) with high sequence similarity to SADS-CoV strains, demonstrating that SADS-CoV likely originated from bats (10). The recent and rapid global dissemination of highly pathogenic variants of PEDV and PDCoV highlights the critical One Health threat associated with a newly emerged swine coronavirus (18, 19), and demonstrates a need for resources to understand the virus and its pathogenic potential in mammals.

The goal of this study was to evaluate human susceptibility for SADS-CoV cross-species transmission and replication. To address this question, we synthesized a full-length infectious clone and recovered wild-type and derivative recombinant (r)SADS-CoV that expresses tomato red fluorescent protein (rSADS-CoV tRFP). We used these viruses to study virus replication, transcription programs, and gene expression in vitro. We also demonstrated that SADS-CoV replicated efficiently in primary human cells derived from both the lung and intestine, highlighting an intrinsic potential for cross-species transmission and human susceptibility to infection. Although wild-type and IFN receptor (IFNR)-immunodeficient mice were not susceptible, we demonstrated the availability of a small-molecule inhibitor that efficiently block SADS-CoV replication in vitro. While revealing the threat potential of SADS-CoV to humans and the global community, the reagents and models provide a critical infrastructure to study the molecular and evolutionary programs that promote virus cross-species transmission while providing for potential intervention strategies designed to control the pandemic spread of SADS-CoV in swine and potentially humans.

Discussion Coronaviruses, as well as other zoonotic virus families—such as orthomyxoviruses, paramyxoviruses, enteroviruses, and filoviruses—represent high-threat pathogens to One Health and the global economy (51, 52). The recent emergence of novel human and animal coronaviruses dictates the need for new strategies to identify higher-risk strains that may seed future disease outbreaks. Most emerging human and animal coronaviruses, including the recently emerged SARS-CoV-2, probably originated from bats (3, 27, 53⇓–55) and have the capacity to evolve and spread rapidly across the globe (56⇓–58). Contemporary human and swine strains have become fully adapted to their hosts, although some retain the capacity to replicate in bat cells (27). Using large numbers of bat CoV polymerase sequences from multiple bat species, recent studies argue that the α-CoVs have a much higher likelihood to switch hosts within their natural bat reservoirs than the β-CoVs, implying high spillover risk to other mammalian species (59). In support, recent findings indicate that SADS-CoV swine outbreaks have likely originated from multiple spillover events from exotic bats in China, and may readily cycle between these species (10). In this report, we demonstrate human susceptibility potential by demonstrating efficient SADS-CoV infectivity and growth in primary human cells, derived from both the lung and intestine (33). Moreover, efficient SADS-CoV replication in the primary intestinal cells also support an earlier hypothesis that some emerging bat coronaviruses may initially replicate efficiently in the human alimentary track and stroma, before evolving efficient replication phenotypes in the lung (25). With increased access to global travel and frequent human-to-human interaction, it is crucial to develop and utilize strategies to understand the risk potential of emerging viruses to One Health globally. In this study, we used metagenomics, bioinformatics, synthetic genome design, and reverse genetics to recover recombinant wild-type and derivative SADS-CoVs from in silico sequence databases. Using this model, we studied virus genome organization and expression patterns in infected cells and evaluated the capacity of human serum and small-molecule inhibitors to impede SADS-CoV growth in vivo. The molecular clone and work described herein expands upon a recently published swine enteric alphacoronavirus molecular clone (60) by: 1) Generating mutants that demonstrated a nonessential role for ORF3 is virus growth in vitro; 2) the development of indicator viruses, which revealed new insights into the broad host range; 3) studying cross-group 1b neutralization; and 4) identifying SADS-CoV susceptibility to a broad-spectrum nucleoside chain terminator, remdesivir, which has been used to treat lethal Ebola infections with some success (61). Additionally, remdesivir is effective at reducing SARS-CoV-2 infection and has been cleared for emergency use in treating COVID-19 patients (62, 63). Previous studies in our laboratory and others have shown that remdesivir was broadly active against alpha-, beta-, and gammacoronaviruses both in vitro and in vivo (64⇓–66). As SADS-CoV is highly susceptible to remdesivir treatment in vitro, these findings support its potential use in the event of possible future SADS-CoV or related HKU2 disease outbreaks. In mouse models of human disease, remdesivir is very effective at treating lethal SARS-CoV2 infection (67) and MERS-CoV infection than combination lopinavir, ritonavir, and IFN-β (68). In contrast to other reports, SADS-CoV replication in wild-type mice was minimal at best. We noted little evidence of significant or reproducible replication across animals or tissues at day 2, indicating the need for a proper small-animal model for use in in vivo antiviral or vaccine testing (SI Appendix, Fig. S5). Our inability to enhance SADS-CoV growth in immunodeficient IFNR−/− mice provide further evidence that the mouse is not a suitable model for SADS-CoV pathogenesis, vaccine, or therapeutic studies, revealing a vulnerability in global preparedness. The emergence of PEDV in the United States and China was associated with devastating economic losses in the swine industry (69, 70). SADS-CoV is closely related to HKU2 alphacoronavirus of bats, which was first identified in Hong Kong and Guangdong Province, China, in 2007 (15). Although SADS-CoV S glycoprotein variation is limited across outbreaks, HKU2-like strains are widely dispersed throughout Europe, Southeast Asia, and elsewhere and encode diverse S glycoprotein genes that vary by as much as 15% (Fig. 1A) (10, 71). Although speculative, one or more of these diverse HKU2-related strains may also encode broad host range or transmission potentials, like SADS-CoV, enhancing the potential for animal and human outbreaks. The development of a stable molecular clone that can be used to recover wild-type and derivative recombinant viruses encoding different HKU2 S glycoprotein genes provides a robust platform to address this important One Health concern. Importantly, SADS-CoV has caused severe disease outbreaks in herds vaccinated with attenuated PEDV, illustrating the inability of existing swine PEDV vaccines to elicit protective immune responses against this emerging pathogen (17). The major component of protective immunity for coronaviruses usually targets the S glycoprotein and, to a lesser extent, the N protein (72). Given the extensive amino acid differences between contemporary human group 1b CoV and SADS-CoV S genes, it is not surprising that human sera efficiently neutralized hCoV NL63, but not SADS-CoV (Fig. 5 A and B). Taking these data together, we find that the inability for PEDV vaccines and human polyclonal sera to protect against the SADS-CoV suggest that little, if any, cross-coronavirus herd immunity would exist to control the spread of this new pathogen, especially in swine. As previous studies have demonstrated that alphavirus VRP vaccines encoding the N and S proteins can provide protection against lethal SARS-CoV and MERS-CoV infection and protect swine from PEDV infection (73), the SADS VRP N and S VRP vaccines developed herein may provide for similar opportunities for controlling SADS-CoV, and perhaps other group 1b swine coronavirus infections (74). The coronavirus S glycoprotein is usually cleaved into distinct S1 and S2 polyproteins that include well-defined domains, including the S1 N-terminal domain (NTD) and C-terminal domain (CTD) (75). In some coronaviruses, the NTD contains folds that bind sugar residues, while the CTD encodes the receptor-binding domain, which engages various receptors, such as ACE-2, DPP4, CECAM1, and CD13 (75). SADS-CoV targeted a variety of host cell types from multiple species, including those characterized as of both human and nonhuman origin. The surprisingly broad host range of SADS-CoV does not appear to be driven by ACE-2, DPP4, or CD13 receptor usage, as antibodies targeting these receptors do not inhibit virus replication in human cells and overexpression of the human ACE-2 receptor also did not promote replication in mouse cells. As protease treatment enhances SADS-CoV host range, the data are also consistent with extensive literature that argues that protease availability is also a key regulator of coronavirus cross-species transmission (76⇓–78). rSADS-CoV tRFP replication in various immortalized human cells, including liver, stomach, intestinal, and rectal tumor cells (Fig. 3A). However, a group 1 CoV camel coronavirus that was closely related to HCoV 229E also showed efficient replication in human tumor cell lines, but not in primary human lung airway cells, demonstrating the critical importance of evaluating zoonotic virus species specificity in primary cells (33). In contrast and in the absence of exogenous proteases, SADS-CoV replicated efficiently in primary human endothelial cells, primary lung fibroblasts cells, but growth in primary human airway and nasal epithelial cells. These cells play critical roles in maintaining lung architecture, compartmentalization, and airway function (79). Lung fibroblasts also play a central role in the homeostasis of the extracellular matrix and are effector cells during injury repair, while the microvascular endothelium regulates vascular homeostasis, as vascular leak can result in inefficient gas exchange in the lungs (80). In parallel, we showed efficient growth in primary human intestinal cells, including high virus titers after infection. Together, these data forge a compelling argument regarding potential human susceptibility to SADS-CoV infections. Future studies must focus on identifying the entry and species-specificity mechanisms that regulate SADS-CoV cross-species transmission and pathogenesis, as well as the potential array of evolutionary pathways that could evolve to promote efficient replication in different human cells and tissues. The emergence of the group 2b SARS-CoV-2 in Wuhan, China SADS-CoV demonstrated the predictive utility of using primary human lung cells, receptor interaction, and antigenic studies to predict the preepidemic potential of novel zoonotic viruses, and then use this recombinantly derived collection of viruses to identify readily available drugs for compassionate use (6⇓–8, 66, 68). SADS-CoV also has a broad host range and replicates efficiently in primary human lung and intestinal cells. Due to the variability in infection efficiency seen between various donors of human primary cells, it is likely that in the case of a spillover, we would see a range of SADS-CoV severity in human patients. Swine are known amplifying hosts for several human pathogens, providing an infrastructure for the possibility of future emergence events. To date, there is no evidence of virus replication in humans (10). However, the ability of SADS-CoV to replicate in human primary cells indicates the potential for spillover of SADS-CoV into humans. With the 2019 reemergence of this virus in the swine population in China (81), continued surveillance of swine is critical. Additionally, individuals in the swine industry should be regularly evaluated for evidence of infection in order to reduce the potential of outbreaks. Consistent with the phylogenetic distance in the S glycoproteins (Fig. 1A), little, if any, significant levels of cross-neutralizing human or swine herd immunity appear to exist between the contemporary alphacoronavirus tested and the SADS-CoV. While recognizing an unexplored potential for T cell contributions and given this collection of phenotypes, we suggest the need for continued One Health surveillance (82, 83), screening of swine workers in outbreak settings, BSL3 containment and that the development and testing of candidate vaccines and drugs should be prioritized to protect the health of human populations as well as economically important domesticated livestock.

Materials and Methods Virus and Cells. The recombinant SADS-CoV and its RFP-expressing derivative (SADS-CoV tRFP) were propagated in Vero CCL-81 and LLC-PK1 cells. All cells were maintained prior to infection in complete DMEM media supplemented with 10% serum, nonessential amino acids, sodium pyruvate, and 1% antibiotic. To generate virus stocks, cells were washed twice with PBS and cultured in serum-free DMEM-H media supplemented with 8% tryptose phosphate broth and 2.5 to 10 μg/mL trypsin and grown at 37 °C in a humidified CO 2 incubator. Samples were then titered by plaque assay on Vero CCL-81 cells. To enhance viral growth and spread, 10 μg/mL trypsin was added to the overlay for plaque assay. Growth curves were performed in Huh7.5 and LLC-PK1 cells, and supernatants were titered on Vero CCL-81 cells as previously described (84, 85). Huh7.5 cells did not require additional trypsin for viral growth and spread, although it is likely that the inoculum used to perform the growth curves contained minimal levels of residual trypsin. For growth curves of SADS-CoV tRFP, fluorescent foci were counted to determine titer. Primary human airway epithelial cells, lung fibroblast, and lung microvascular endothelial cells prepared as described previously (86) were purchased from the Marsico Lung Institute, Tissue Procurement and Cell Culture Core, University of North Carolina at Chapel Hill, and used to evaluate SADS-CoV growth using previously described methods (84, 85). The cells obtained from human lungs were approved by the University of North Carolina at Chapel Hill Biomedical Institutional Review Board (protocol #03-1396). Two-dimensional primary human intestinal cells were derived from human ileal crypts that form a continuous polarized epithelium with proliferative and nonproliferative zones (87). All primary cells (lung and intestinal) were infected with SADS-CoV tRFP diluted at 1:10 in PBS. Inoculated cultures were incubated at 37 °C in a humidified CO 2 incubator for 2 h before washing with PBS. Viral titers were determined using apical washes of airway ALI cultures, or apical media of intestinal cultures at appropriate time points. All recombinant SADS-CoVs were maintained in a BSL3 laboratory to enhance biosafety and all waste material was disinfected and autoclaved prior to removal from the facility. All personnel were equipped with fully protective Tyvek suits, double gloves, and a powered air-purifying respirator, as previously described by our group (8). Systematic Assembly of a Full-Length SADS-CoV cDNA. The SADS-CoV clone was designed using the previously published sequence (10). Six contiguous cDNAs (A–F) flanked by unique restriction endonuclease sites (BsmBI/SapI/BglI) were purchased from BioBasic (Fig. 1). Breakpoints were designed to maximize the stability of cloned fragments in bacteria as previously described by our group (21⇓⇓–24). The fragments were digested, separated through 0.8% agarose gels, visualized, excised, and purified using a QIAquick Gel Extraction Kit. The SADS-CoV cDNAs were ligated overnight at 4 °C, phenol/chloroform extracted, and precipitated. Full-length T7 RNA transcripts were generated in vitro as described by the manufacturer with modifications (21). RNA transcripts (wild-type or tRFP) were added to a Vero CCL-81 cell suspension (8 × 106) in an electroporation cuvette, and four electrical pulses of 450 V at 50 μF were distributed with a Gene Pulser II electroporator (Bio-Rad). As previously published, N gene transcripts were included during electroporation due to the increased infectivity of coronavirus transcripts when incorporated (20, 21). Transfected cells were allowed to recover at room temperature before incubating at 37 °C for 4 d in a 75-cm2 tissue culture flask. Viral progeny were passaged once in either Vero CCL-81 or LLC-PK1 cells for 2 to 4 d and used to generate a virus stock for future use (GenBank, accession no. MT039231). Recombinant SADS-CoV tRFP Expression Construct. To generate a SADS-CoV tRFP recombinant virus, the nonstructural ORF, NS3a, was replaced with tRFP via generation of three PCR amplicons and ligation into the SADS F fragment. One PCR amplicon was generated using primers SADS tRFP #1+ (5′-gtg​cat​tgt​tgc​taa​gga​cgg-3′) and SADS tRFP #2 rev (5′-nnn​nnngct​ctt​cttg​gac​gtg​gac​ctt​ttc​aat​ctc-3′). A second PCR amplicon was generated using primers SADS tRFP #3+ (5′-nnn​nnngct​ctt​ctcc​aat​aat​ggt​gag​caa​ggg​cga​gga​g-3′) and SADS tRFP #4 rev (5′-nnn​nnngct​ctt​catt​act​tgt​aca​gct​cgt​cca​tg-3′). A third PCR amplicon was generated using primers SADS tRFP #5+ (5′-nnn​nnngct​ctt​cgta​ata​cta​aca​cac​ctt​ttg​ttg​gta​tc-3′) and SADS tRFP #6 rev (5′-ggc​gca​aag​agt​gac​aat​gg-3′). The three amplicons were digested with SapI, as indicated in the primer sequences above, and ligated. The ligation product was then digested with Bpu10I and EciI prior to insertion into the SADS F plasmid. Recovery of recombinant viruses encoding tRFP are as described previously (GenBank, accession no. MT039232) (20, 21). VRP Expressing SADS N and S Genes. The SADS N and S genes were cloned separately into pVR21 3526 to generate VRPs, as previously described (28, 88). Briefly, pVR21 is an expression vector carrying the VEE genome in which the VEE structural genes are replaced by the SADS N or S gene following the 26S promoter. The SADS N and S gene, with the deletion of 7 amino acids from the C terminus, was PCR-amplified off the full SADS cDNA before insertion into the pVR21 backbone. The SADS-pVR21 construct, a plasmid containing the VEE 3526 envelope glycoproteins, and a plasmid containing the VEE capsid protein were used to generate T7 RNA transcripts. The RNA transcripts were then electroporated into BHK cells. VRP were harvested 48 h later and purified via high-speed ultracentrifugation. Groups of 5- to 7-wk-old BALB/c mice (Jackson Labs) were then inoculated via footpad injection with VRP expressing the SADS N protein. Mice were boosted at 21 d, killed at 14 d postboost, and serum was collected for antibody against the N protein. Western Blot Analysis. To produce protein lysates for analysis by Western blot, infected cells were washed with 1× PBS and lysed in buffer containing 20 mM Tris⋅HCl (pH 7.6), 150 mM NaCl, 0.5% deoxycholine, 1% nonidet P-40, 0.1% SDS. After initial lysis and removal of nuclei, supernatants were added to an equal volume of 10 mM EDTA and 0.9% SDS. Following lysis, samples were incubated for 15 min at room temperature prior to use in Western blot. Proteins were separated using a 7.5% polyacrylamide gel. For each sample, protein lysate was mixed with 4× loading dye and heated to 95 °C for 10 min. Samples were loaded into the gel and separated by electrophoresis in 1× running buffer at 110 V for 5 min, followed by 90 V for 65 min. Proteins were transferred onto an Immuno-Blot polyvinylidene difluoride (PVDF) membrane at 115 mA for 30 min using 1× dry transfer buffer. The membranes were blocked in 1× PBS–Tween 20 (PBST)–5% milk at 4 °C overnight with shaking. Membranes were then treated with primary antibody using mouse anti-SADS nucleocapsid sera (1:250) and incubated at 37 °C for 2 h with shaking. Membranes were washed three times with 1× PBST before treatment with secondary antibody. Secondary antibody of goat anti-mouse IgG HRP (1:5,000) and were incubated at room temperature for 1 h with shaking. Membranes were washed six times with 1× PBST (5 min per wash) and developed using LI-COR WesternSure PREMIUM Chemiluminescent Substrate. Membranes were incubated at room temperature for 5 min before imaging was performed using the LI-COR C-DiGit blot scanner. Northern Blot Analysis. Total RNA was extracted from icSADS or icSADS-tRFP infected cells approximately 20 hpi using TRIzol Reagent. Messenger [poly(A)] RNA was isolated from the total RNA using an Oligotex mRNA Mini Kit. Messenger RNA (0.6 to 0.7 µg) was separated on an agarose gel and transferred to BrightStar-Plus membrane using a NorthernMax-Gly Kit. Blots were hybridized with a biotin-labeled oligomer (5′-BiodT/CTTTGATTACTCCACCACACCAGACA/BiodT-3′), then detected using a Chemiluminescent Nucleic Acid Detection Module. RT-PCR of Leader Containing Transcripts. RNA, isolated using TRIzol Reagent, was reverse transcribed using a SuperScript II kit and random primers. PCR was performed using a SADS leader primer (5′-GAC​TTT​CCA​GTC​TAC​TCT​TCT​C-3′) and a reverse primer in the N gene (5′-CGA​GAC​TGT​GAA​CGT​GAA​GC-3′). In Vivo Infection of BALB/C and IFNR Mice. Ten-week-old BALB/c or IFN type I/II knockout mice (IFNR) were infected with 1 × 105 PFU of SADS-CoV. IFNR mice were infected either intraperitoneally or by oral gavage, and BALB/c mice were infected intranasally or by oral gavage. Mice infected by all inoculation routes were given 1 × 105 SADS-CoV per route. Mice were weighed daily, and samples were harvested at 2 d postinfection, including the liver, spleen, and intestines. Intestinal samples were harvested by section including duodenum, jejunum, ileum, and colon. RNA was extracted from each tissue sample and qRT-PCR was run to determine the amount of viral RNA present in each mouse and tissue. These experiments were approved by University of North Carolina's Insitutional Animal Care and Use Committee (IACUC). Neutralization Assays with hCoV Sera. Neutralization assays were performed using known hCoV sera against SADS-CoV tRFP and NL63 GFP, using methods previously described (89). NL63 GFP was used as a hCoV expected to be neutralized by human donor sera. SADS-CoV tRFP and NL63 GFP diluted to 105 PFU were incubated with sera from four donors at 1:2 serial dilutions for 1 h at 37 °C. All dilutions were performed in serum-free media containing 1% antibiotic. Poly-l-lysine treated 96-well plates seeded with Huh7.5 cells were infected with each condition of virus and sera, as well as with PBS and sera-free virus as controls, for 1 h at 37 °C for SADS-CoV tRFP and 32 °C for NL63 GFP. Following infection, virus and sera was removed and cells were washed twice with 1× PBS before overlaid with serum-free media. Cells were imaged for fluorescence and percent neutralization was calculated using the area of fluorescence. Inhibition of SADS-CoV by Remdesivir. Poly-l-lysine–treated 96-well plates seeded with Huh7.5 cells were infected with SADS-CoV tRFP diluted to 2 × 105 PFU in the presence of a dose–response of remdesivir or DMSO for 1 h at 37 °C. Following infection, virus was removed, and cells were overlaid with serum-free media containing DMSO or the dose–response of remdesivir. Cells treated with DMSO, but not virus, were included as a negative control to serve as the 100% inhibition marker. Cells were imaged for fluorescence and percent inhibition was calculated using the area of fluorescence. Biosafety. Due to the potential for human susceptibility to SADS-CoV infection, we recommend that work with this virus continue to be done under BSL3 conditions.

Data Availability. The sequences of recombinant SADS-CoV viruses have been deposited in GenBank under (accession nos: MT039231 for rSADS-CoV wild-type (90) and MT039232 for rSADS-CoV tRFP (91). All other study data are included in the main text and SI Appendix.

Acknowledgments Provision of primary human lung cells by Dr. Randell was supported by grants from the Cystic Fibrosis Foundation (BOUCHE19R0) and NIH (DK065988). We thank Dr. Camille Ehre for providing the primary human intestinal cells for this study. This project was supported by the North Carolina Policy Collaboratory at the University of North Carolina at Chapel Hill with funding from the North Carolina Coronavirus Relief Fund established and appropriated by the North Carolina General Assembly. This work was also supported by NIH Grants AI089728, AI142759, AI132178, and AI151797 (to R.S.B.). The content is solely the responsibility of the authors and does not necessarily represent the official views of the NIH.

Footnotes Author contributions: C.E.E., B.L.Y., S.R.L., and R.S.B. designed research; C.E.E., B.L.Y., S.R.L., Y.J.H., A.C.S., J.S., K.G., T.D.S., M.R.C., and C.G.C. performed research; S.H.R. contributed new reagents/analytic tools; C.E.E., B.L.Y., R.L.G., S.R.L., K.H.D., A.C.S., J.S., and R.S.B. analyzed data; and C.E.E. and R.S.B. wrote the paper.

The authors declare no competing interest.

This article is a PNAS Direct Submission. P.D. is a guest editor invited by the Editorial Board.

This article contains supporting information online at https://www.pnas.org/lookup/suppl/doi:10.1073/pnas.2001046117/-/DCSupplemental."
