# Supplementary material for: Evaluating keyphrase extraction algorithms for finding similar news articles using lexical similarity calculation and semantic relatedness measurement by word embedding
Source: PeerJ Comput Sci. 2022 Jul 7;8:e1024. doi: 10.7717/peerj-cs.1024 (PMC9299267; doi:10.7717/peerj-cs.1024)
Supplement: Supplemental Information 1 — The dataset contains news articles collected by Google news aggregator. [file peerj-cs-08-1024-s001.zip › Supplimentary Files/Dataset/Data/Explainer What is the Delta variant of coronavirus with K417N mutation?.txt]

Title: Explainer: What is the Delta variant of coronavirus with K417N mutation?

"June 23 (Reuters) - India said on Wednesday it has found around 40 cases of the Delta coronavirus variant carrying a mutation that appears to make it more transmissible, and advised states to increase testing.

Below is what we know about the variant.

WHAT IS DELTA PLUS?

The variant, called "Delta Plus" in India, was first reported in a Public Health England bulletin on June 11.

It is a sub-lineage of the Delta variant first detected in India and has acquired the spike protein mutation called K417N which is also found in the Beta variant first identified in South Africa.

Some scientists worry that the mutation, coupled with other existing features of the Delta variant, could make it more transmissible.

"The mutation K417N has been of interest as it is present in the Beta variant (B.1.351 lineage), which was reported to have immune evasion property," India's health ministry said in a statement.

Shahid Jameel, a top Indian virologist, said the K417N was known to reduce the effectiveness of a cocktail of therapeutic monoclonal antibodies.

WHERE ALL IT HAS BEEN FOUND?

As of June 16, at least 197 cases has been found from 11 countries - Britain (36), Canada (1), India (8), Japan (15), Nepal (3), Poland (9), Portugal (22), Russia (1), Switzerland (18), Turkey (1), the United States (83).

India said on Wednesday around 40 cases of the variant have been observed in the states of Maharashtra, Kerala and Madhya Pradesh, with "no significant increase in prevalence". The earliest case in India is from a sample taken on April 5.

Britain said its first 5 cases were sequenced on April 26 and they were contacts of individuals who had travelled from, or transited through, Nepal and Turkey.

No deaths were reported among the UK and Indian cases.

WHAT ARE THE WORRIES?

Studies are ongoing in India and globally to test the effectiveness of vaccines against this mutation.

"WHO is tracking this variant as part of the Delta variant, as we are doing for other Variants of Concern with additional mutations," the World Health Organization (WHO) said in a statement sent to Reuters.

"For the moment, this variant does not seem to be common, currently accounting for only a small fraction of the Delta sequences ... Delta and other circulating Variants of Concern remain a higher public health risk as they have demonstrated increases in transmission," it said.

But India's health ministry warned that regions where it has been found "may need to enhance their public health response by focusing on surveillance, enhanced testing, quick contact-tracing and priority vaccination."

There are worries Delta Plus would inflict another wave of infections on India after it emerged from the world's worst surge in cases only recently.

"The mutation itself may not lead to a third wave in India - that also depends on COVID-appropriate behaviour, but it could be one of the reasons," said Tarun Bhatnagar, a scientist with the state-run Indian Council for Medical Research.

Reporting by Shilpa Jamkhandikar in Pune, Bhargav Acharya and Ankur Banerjee in Bengaluru and Alistair Smout in London; Editing by Miyoung Kim and Giles Elgood

Our Standards: The Thomson Reuters Trust Principles."
